# Supplementary material for: Hexakis(N,N-dimethyl­formamide-κO)cobalt(II) bis­(perchlorate)
Source: Acta Crystallogr Sect E Struct Rep Online. 2010 Feb 10;66(Pt 3):m279. doi: 10.1107/S160053681000454X (PMC2983736; doi:10.1107/S160053681000454X)
Supplement: Supplementary file 1 [file e-66-0m279-sup1.cif]

##############################################################################
###                                                                        ###
###        Electronic paper (Acta Crystallographica Section E)             ###
###                                                                        ###
##############################################################################
#                                                                            #
# This CIF contains the data in a paper accepted for publication in Acta     #
# Crystallographica Section E. It conforms to the requirements of Notes      #
# for Authors for Section E, and has been peer reviewed under the auspices   #
# of the IUCr Commission on Journals.                                        #
#                                                                            #
# Full details of the Crystallographic Information File format               #
# are given in the paper "The Crystallographic Information File (CIF):       #
# a New Standard Archive File for Crystallography" by S. R. Hall, F. H.      #
# Allen and I. D. Brown [Acta Cryst. (1991), A47, 655-685].                  #
#                                                                            #
# The current version of the core CIF dictionary is obtainable from          #
# ftp://ftp.iucr.org/pub/cif_core.dic. The current version number is 2.4.    #
#                                                                            #
# Software is freely available for graphical display of the structure(s) in  #
# this CIF.  For information consult the CIF home page http://www.iucr.org/  #
# cif/home.html                                                              #
#                                                                            #
# This file may be used for bona fide research purposes within the           #
# scientific community so long as proper attribution is given to the journal # 
# article from which it was obtained.                                        #
#                                                                            #
##############################################################################
                                             
data_I
_audit_creation_method     SHELXL-97
_chemical_name_systematic
;
Hexakis(<i>N</i>,<i>N</i>-dimethylformamide-\k<i>O</i>)cobalt(II)
bis(perchlorate)
;
_chemical_name_common     ?
_chemical_formula_moiety     'C18 H42 Co N6 O6 2+, 2(Cl O4 -)'
_chemical_formula_sum     'C18 H42 Cl2 Co N6 O14'
_chemical_formula_iupac     '[Co (C3 H7 N O)6] (Cl O4)2'
_chemical_formula_weight     696.41
_chemical_melting_point     ?
_symmetry_cell_setting     'monoclinic'
_symmetry_space_group_name_H-M     'P 21/c'
_symmetry_space_group_name_Hall     '-P 2ybc'
loop_
    _symmetry_equiv_pos_as_xyz
    'x, y, z'
    '-x, y+1/2, -z+1/2'
    '-x, -y, -z'
    'x, -y-1/2, z-1/2'
_cell_length_a     14.7573(3)
_cell_length_b     10.7829(2)
_cell_length_c     20.7500(4)
_cell_angle_alpha     90.00
_cell_angle_beta     92.2650(10)
_cell_angle_gamma     90.00
_cell_volume     3299.29(11)
_cell_formula_units_Z     4
_cell_measurement_reflns_used     9823
_cell_measurement_theta_min     2.34
_cell_measurement_theta_max     32.15
_cell_measurement_temperature     153(2)
_exptl_crystal_description     'prismatic'
_exptl_crystal_colour     'pink'
_exptl_crystal_size_max     0.60
_exptl_crystal_size_mid     0.47
_exptl_crystal_size_min     0.47
_exptl_crystal_density_diffrn     1.402
_exptl_crystal_density_meas     ?
_exptl_crystal_density_method     'not measured'
_exptl_crystal_F_000     1460
_exptl_absorpt_coefficient_mu     0.748
_exptl_absorpt_correction_type     multi-scan
_exptl_absorpt_process_details     '(SADABS; Bruker, 2007)'
_exptl_absorpt_correction_T_min     0.6884
_exptl_absorpt_correction_T_max     0.7470
_exptl_special_details
;
;
_diffrn_ambient_temperature     153(2)
_diffrn_radiation_type     MoK\a
_diffrn_radiation_wavelength     0.71073
_diffrn_radiation_source     'fine-focus sealed tube'
_diffrn_radiation_monochromator     graphite
_diffrn_measurement_device_type     'Bruker Kappa APEXII CCD'
_diffrn_measurement_method     '\f and \w scans'
_diffrn_detector_area_resol_mean     ?
_diffrn_reflns_number     60939
_diffrn_reflns_av_R_equivalents     0.0242
_diffrn_reflns_av_sigmaI/netI     0.0118
_diffrn_reflns_theta_min     2.36
_diffrn_reflns_theta_max     25.50
_diffrn_reflns_theta_full     25.50
_diffrn_measured_fraction_theta_max     0.998
_diffrn_measured_fraction_theta_full     0.998
_diffrn_reflns_limit_h_min     -17
_diffrn_reflns_limit_h_max     17
_diffrn_reflns_limit_k_min     -13
_diffrn_reflns_limit_k_max     13
_diffrn_reflns_limit_l_min     -25
_diffrn_reflns_limit_l_max     25
_diffrn_standards_number     ?
_diffrn_standards_interval_count     ?
_diffrn_standards_interval_time     ?
_diffrn_standards_decay_%     ?
_refine_special_details
;
Refinement of <i>F</i>^2^ against ALL reflections. The weighted <i>R</i>-factor
wR and goodness of fit <i>S</i> are based on <i>F</i>^2^, conventional
<i>R</i>-factors <i>R</i> are based on <i>F</i>, with <i>F</i> set to zero for
negative <i>F</i>^2^. The threshold expression of <i>F</i>^2^ >
\s(<i>F</i>^2^) is used only for calculating <i>R</i>-factors(gt) etc. and is
not relevant to the choice of reflections for refinement. <i>R</i>-factors
based on <i>F</i>^2^ are statistically about twice as large as those based on
<i>F</i>, and <i>R</i>- factors based on ALL data will be even larger.
;
_reflns_number_total     6120
_reflns_number_gt     5193
_reflns_threshold_expression     I>2\s(I)
_refine_ls_structure_factor_coef     Fsqd
_refine_ls_matrix_type     full
_refine_ls_R_factor_all     0.0468
_refine_ls_R_factor_gt     0.0370
_refine_ls_wR_factor_gt     0.1001
_refine_ls_wR_factor_ref     0.1069
_refine_ls_goodness_of_fit_ref     1.095
_refine_ls_restrained_S_all     1.095
_refine_ls_number_reflns     6120
_refine_ls_number_parameters     385
_refine_ls_number_restraints     0
_refine_ls_hydrogen_treatment     constr
_refine_ls_weighting_scheme     calc
_refine_ls_weighting_details
         'calc w=1/[\s^2^(Fo^2^)+(0.0510P)^2^+2.6993P] where P=(Fo^2^+2Fc^2^)/3'
_atom_sites_solution_hydrogens     geom
_atom_sites_solution_primary     direct
_atom_sites_solution_secondary     difmap
_refine_ls_shift/su_max     0.000
_refine_ls_shift/su_mean     0.000
_refine_diff_density_max     0.689
_refine_diff_density_min     -0.687
_refine_ls_extinction_method     none
_refine_ls_extinction_coef     ?
loop_
    _atom_type_symbol
    _atom_type_description
    _atom_type_scat_dispersion_real
    _atom_type_scat_dispersion_imag
    _atom_type_scat_source
    'C' 'C' 0.0033 0.0016
                         'International Tables Vol C Tables 4.2.6.8 and 6.1.1.4'
    'H' 'H' 0.0000 0.0000
                         'International Tables Vol C Tables 4.2.6.8 and 6.1.1.4'
    'N' 'N' 0.0061 0.0033
                         'International Tables Vol C Tables 4.2.6.8 and 6.1.1.4'
    'O' 'O' 0.0106 0.0060
                         'International Tables Vol C Tables 4.2.6.8 and 6.1.1.4'
    'Co' 'Co' 0.3494 0.9721
                         'International Tables Vol C Tables 4.2.6.8 and 6.1.1.4'
    'Cl' 'Cl' 0.1484 0.1585
                         'International Tables Vol C Tables 4.2.6.8 and 6.1.1.4'
_computing_data_collection     'APEX2 (Bruker, 2007)'
_computing_cell_refinement     'SAINT (Bruker, 2007)'
_computing_data_reduction     'SAINT (Bruker, 2007)'
_computing_structure_solution     'SHELXS97 (Sheldrick, 2008)'
_computing_structure_refinement     'SHELXL97 (Sheldrick, 2008)'
_computing_molecular_graphics
                        'SHELXTL (Sheldrick, 2008) and ORTEP-3 (Farrugia, 1997)'
_computing_publication_material
                             'SHELXTL (Sheldrick, 2008) and PLATON (Spek, 2009)'
loop_
    _atom_site_type_symbol
    _atom_site_label
    _atom_site_fract_x
    _atom_site_fract_y
    _atom_site_fract_z
    _atom_site_U_iso_or_equiv
    _atom_site_adp_type
    _atom_site_calc_flag
    _atom_site_refinement_flags
    _atom_site_occupancy
    _atom_site_disorder_assembly
    _atom_site_disorder_group
    Co Co1 1.0000 0.0000 0.0000 0.02317(11) Uani d S 1 . .
    N N1 1.06651(12) -0.03778(17) 0.19469(8) 0.0310(4) Uani d . 1 . .
    O O1 1.04631(10) 0.03988(14) 0.09368(7) 0.0308(3) Uani d . 1 . .
    C C1 1.05875(14) -0.0483(2) 0.13179(10) 0.0292(4) Uani d . 1 . .
    H H1 1.0629 -0.1291 0.1139 0.035 Uiso calc R 1 . .
    C C2 1.05863(18) 0.0810(2) 0.22680(11) 0.0412(6) Uani d . 1 . .
    H H2A 1.0523 0.1470 0.1944 0.062 Uiso calc R 1 . .
    H H2B 1.1131 0.0959 0.2543 0.062 Uiso calc R 1 . .
    H H2C 1.0052 0.0804 0.2534 0.062 Uiso calc R 1 . .
    C C3 1.0800(2) -0.1468(2) 0.23584(12) 0.0476(6) Uani d . 1 . .
    H H3A 1.0842 -0.2210 0.2089 0.071 Uiso calc R 1 . .
    H H3B 1.0287 -0.1552 0.2641 0.071 Uiso calc R 1 . .
    H H3C 1.1362 -0.1372 0.2622 0.071 Uiso calc R 1 . .
    N N2 0.86908(13) 0.34263(17) 0.02245(10) 0.0375(4) Uani d . 1 . .
    O O2 0.90923(10) 0.14613(13) 0.00095(7) 0.0308(3) Uani d . 1 . .
    C C4 0.92738(14) 0.25119(19) 0.02278(10) 0.0303(5) Uani d . 1 . .
    H H4 0.9867 0.2657 0.0406 0.036 Uiso calc R 1 . .
    C C5 0.77732(17) 0.3280(3) -0.00472(14) 0.0496(7) Uani d . 1 . .
    H H5A 0.7704 0.2448 -0.0233 0.074 Uiso calc R 1 . .
    H H5B 0.7659 0.3902 -0.0385 0.074 Uiso calc R 1 . .
    H H5C 0.7338 0.3390 0.0293 0.074 Uiso calc R 1 . .
    C C6 0.8932(2) 0.4643(3) 0.04839(18) 0.0613(8) Uani d . 1 . .
    H H6A 0.9566 0.4635 0.0644 0.092 Uiso calc R 1 . .
    H H6B 0.8539 0.4843 0.0839 0.092 Uiso calc R 1 . .
    H H6C 0.8854 0.5268 0.0144 0.092 Uiso calc R 1 . .
    N N3 0.78143(12) -0.23773(16) 0.05297(8) 0.0290(4) Uani d . 1 . .
    O O3 0.90540(10) -0.11888(14) 0.04150(7) 0.0322(3) Uani d . 1 . .
    C C7 0.83944(14) -0.17657(18) 0.01816(10) 0.0267(4) Uani d . 1 . .
    H H7 0.8301 -0.1768 -0.0274 0.032 Uiso calc R 1 . .
    C C8 0.79149(19) -0.2412(2) 0.12291(11) 0.0443(6) Uani d . 1 . .
    H H8A 0.8455 -0.1941 0.1370 0.066 Uiso calc R 1 . .
    H H8B 0.7980 -0.3274 0.1373 0.066 Uiso calc R 1 . .
    H H8C 0.7378 -0.2044 0.1416 0.066 Uiso calc R 1 . .
    C C9 0.70395(15) -0.3027(2) 0.02287(13) 0.0411(6) Uani d . 1 . .
    H H9A 0.6478 -0.2597 0.0332 0.062 Uiso calc R 1 . .
    H H9B 0.7022 -0.3879 0.0392 0.062 Uiso calc R 1 . .
    H H9C 0.7098 -0.3041 -0.0240 0.062 Uiso calc R 1 . .
    Co Co2 0.5000 1.0000 0.0000 0.03060(12) Uani d S 1 . .
    N N4 0.36520(13) 1.16530(19) 0.15122(9) 0.0373(4) Uani d . 1 . .
    O O4 0.39957(10) 1.06505(15) 0.05968(7) 0.0356(4) Uani d . 1 . .
    C C10 0.41810(15) 1.1412(2) 0.10339(11) 0.0337(5) Uani d . 1 . .
    H H10 0.4740 1.1846 0.1020 0.040 Uiso calc R 1 . .
    C C11 0.27908(17) 1.1019(3) 0.15718(13) 0.0476(6) Uani d . 1 . .
    H H11A 0.2694 1.0445 0.1209 0.071 Uiso calc R 1 . .
    H H11B 0.2299 1.1630 0.1568 0.071 Uiso calc R 1 . .
    H H11C 0.2798 1.0555 0.1978 0.071 Uiso calc R 1 . .
    C C12 0.3916(2) 1.2536(3) 0.20153(13) 0.0536(7) Uani d . 1 . .
    H H12A 0.4500 1.2912 0.1917 0.080 Uiso calc R 1 . .
    H H12B 0.3973 1.2107 0.2431 0.080 Uiso calc R 1 . .
    H H12C 0.3454 1.3186 0.2037 0.080 Uiso calc R 1 . .
    N N5 0.42801(12) 0.68000(17) 0.09815(8) 0.0298(4) Uani d . 1 . .
    O O5 0.46338(11) 0.82027(15) 0.02231(7) 0.0368(4) Uani d . 1 . .
    C C13 0.44254(15) 0.7930(2) 0.07824(10) 0.0317(5) Uani d . 1 . .
    H H13 0.4369 0.8587 0.1083 0.038 Uiso calc R 1 . .
    C C14 0.43813(17) 0.5739(2) 0.05585(11) 0.0370(5) Uani d . 1 . .
    H H14A 0.4380 0.6022 0.0110 0.056 Uiso calc R 1 . .
    H H14B 0.3876 0.5163 0.0613 0.056 Uiso calc R 1 . .
    H H14C 0.4955 0.5318 0.0668 0.056 Uiso calc R 1 . .
    C C15 0.40489(19) 0.6547(2) 0.16453(11) 0.0434(6) Uani d . 1 . .
    H H15A 0.4022 0.7328 0.1885 0.065 Uiso calc R 1 . .
    H H15B 0.4512 0.6007 0.1849 0.065 Uiso calc R 1 . .
    H H15C 0.3457 0.6134 0.1649 0.065 Uiso calc R 1 . .
    N N6 0.71229(12) 1.06214(18) 0.13840(8) 0.0325(4) Uani d . 1 . .
    O O6 0.58778(11) 1.00263(15) 0.08052(8) 0.0382(4) Uani d . 1 . .
    C C16 0.66818(16) 1.0371(2) 0.08409(10) 0.0314(5) Uani d . 1 . .
    H H16 0.6993 1.0458 0.0451 0.038 Uiso calc R 1 . .
    C C17 0.66574(19) 1.0597(3) 0.19895(11) 0.0543(7) Uani d . 1 . .
    H H17A 0.6593 1.1445 0.2151 0.081 Uiso calc R 1 . .
    H H17B 0.7010 1.0103 0.2307 0.081 Uiso calc R 1 . .
    H H17C 0.6055 1.0226 0.1918 0.081 Uiso calc R 1 . .
    C C18 0.80593(17) 1.1038(3) 0.14129(13) 0.0461(6) Uani d . 1 . .
    H H18A 0.8328 1.0897 0.0995 0.069 Uiso calc R 1 . .
    H H18B 0.8401 1.0573 0.1748 0.069 Uiso calc R 1 . .
    H H18C 0.8081 1.1925 0.1516 0.069 Uiso calc R 1 . .
    Cl Cl1 0.14678(4) 0.44241(6) 0.15177(3) 0.04197(16) Uani d . 1 . .
    O O7 0.15199(19) 0.4085(3) 0.21818(11) 0.0908(9) Uani d . 1 . .
    O O8 0.1056(2) 0.5590(2) 0.14163(16) 0.0996(10) Uani d . 1 . .
    O O9 0.23572(16) 0.4430(3) 0.12759(14) 0.0885(8) Uani d . 1 . .
    O O10 0.09531(19) 0.3507(2) 0.11927(14) 0.0928(9) Uani d . 1 . .
    Cl Cl2 0.35649(4) 0.93255(6) 0.32837(3) 0.04708(17) Uani d . 1 . .
    O O11 0.3907(3) 0.9056(3) 0.26930(13) 0.156(2) Uani d . 1 . .
    O O12 0.39639(17) 0.8536(2) 0.37650(11) 0.0723(6) Uani d . 1 . .
    O O13 0.37860(18) 1.0582(2) 0.34240(13) 0.0775(7) Uani d . 1 . .
    O O14 0.2614(2) 0.9285(4) 0.3290(2) 0.1486(17) Uani d . 1 . .
loop_
    _atom_site_aniso_label
    _atom_site_aniso_U_11
    _atom_site_aniso_U_22
    _atom_site_aniso_U_33
    _atom_site_aniso_U_12
    _atom_site_aniso_U_13
    _atom_site_aniso_U_23
    Co1 0.0272(2) 0.0197(2) 0.0226(2) -0.00095(14) -0.00004(15) 0.00067(14)
    N1 0.0349(10) 0.0314(9) 0.0264(9) -0.0034(8) -0.0020(7) 0.0017(8)
    O1 0.0399(8) 0.0264(7) 0.0255(7) -0.0027(6) -0.0048(6) 0.0003(6)
    C1 0.0323(11) 0.0261(10) 0.0289(11) -0.0025(8) -0.0031(8) -0.0008(9)
    C2 0.0532(14) 0.0402(13) 0.0307(12) -0.0063(11) 0.0068(10) -0.0060(10)
    C3 0.0638(17) 0.0439(14) 0.0345(13) 0.0007(12) -0.0049(12) 0.0111(11)
    N2 0.0332(10) 0.0276(10) 0.0513(12) 0.0070(8) -0.0047(8) -0.0014(8)
    O2 0.0335(8) 0.0277(8) 0.0309(8) 0.0041(6) -0.0012(6) -0.0021(6)
    C4 0.0293(10) 0.0286(11) 0.0328(11) 0.0046(8) -0.0015(8) 0.0009(9)
    C5 0.0352(13) 0.0448(15) 0.0680(18) 0.0099(11) -0.0094(12) 0.0059(13)
    C6 0.0535(17) 0.0330(14) 0.097(2) 0.0120(12) -0.0098(16) -0.0161(15)
    N3 0.0304(9) 0.0253(9) 0.0312(9) -0.0021(7) 0.0017(7) 0.0021(7)
    O3 0.0357(8) 0.0302(8) 0.0307(8) -0.0081(6) 0.0013(6) 0.0035(6)
    C7 0.0304(10) 0.0234(10) 0.0264(10) 0.0029(8) 0.0004(8) 0.0023(8)
    C8 0.0650(16) 0.0369(13) 0.0316(12) -0.0134(12) 0.0096(11) 0.0026(10)
    C9 0.0303(11) 0.0385(13) 0.0540(15) -0.0068(10) -0.0048(10) 0.0067(11)
    Co2 0.0356(2) 0.0338(2) 0.0227(2) -0.00034(17) 0.00509(17) 0.00289(16)
    N4 0.0373(10) 0.0446(11) 0.0301(10) 0.0081(9) 0.0041(8) 0.0006(8)
    O4 0.0371(8) 0.0389(9) 0.0314(8) 0.0012(7) 0.0080(6) 0.0006(7)
    C10 0.0342(11) 0.0343(12) 0.0328(12) 0.0047(9) 0.0046(9) 0.0055(10)
    C11 0.0375(13) 0.0657(17) 0.0404(13) 0.0057(12) 0.0120(10) 0.0057(12)
    C12 0.0589(17) 0.0621(18) 0.0396(14) 0.0146(14) 0.0001(12) -0.0141(13)
    N5 0.0364(10) 0.0321(9) 0.0215(9) 0.0018(8) 0.0070(7) -0.0012(7)
    O5 0.0490(9) 0.0368(9) 0.0251(8) -0.0045(7) 0.0083(7) 0.0018(7)
    C13 0.0369(11) 0.0334(12) 0.0252(11) -0.0003(9) 0.0052(9) -0.0034(9)
    C14 0.0470(13) 0.0337(12) 0.0303(11) 0.0087(10) 0.0009(10) -0.0047(9)
    C15 0.0613(16) 0.0424(13) 0.0275(12) -0.0021(12) 0.0151(11) 0.0034(10)
    N6 0.0365(10) 0.0399(10) 0.0216(9) 0.0062(8) 0.0053(7) -0.0022(8)
    O6 0.0390(9) 0.0482(10) 0.0274(8) -0.0003(7) 0.0017(7) 0.0043(7)
    C16 0.0424(13) 0.0287(11) 0.0235(10) 0.0049(9) 0.0083(9) 0.0011(8)
    C17 0.0557(16) 0.085(2) 0.0223(12) 0.0115(15) 0.0084(11) 0.0005(13)
    C18 0.0455(14) 0.0509(15) 0.0419(14) -0.0054(12) 0.0021(11) -0.0067(12)
    Cl1 0.0382(3) 0.0419(3) 0.0459(3) -0.0083(2) 0.0034(2) -0.0112(3)
    O7 0.0932(19) 0.137(3) 0.0429(12) -0.0217(17) 0.0042(12) -0.0066(14)
    O8 0.113(2) 0.0451(13) 0.144(3) 0.0159(14) 0.052(2) -0.0069(15)
    O9 0.0543(13) 0.110(2) 0.103(2) 0.0148(14) 0.0320(13) 0.0371(17)
    O10 0.105(2) 0.0667(15) 0.102(2) -0.0213(14) -0.0574(16) -0.0075(14)
    Cl2 0.0476(4) 0.0455(4) 0.0473(4) 0.0024(3) -0.0087(3) -0.0001(3)
    O11 0.292(5) 0.127(3) 0.0473(15) 0.129(3) -0.002(2) -0.0140(16)
    O12 0.0817(16) 0.0671(14) 0.0667(14) 0.0078(12) -0.0136(12) 0.0183(11)
    O13 0.0828(17) 0.0548(14) 0.0942(18) 0.0091(12) -0.0049(14) -0.0084(13)
    O14 0.0579(17) 0.150(3) 0.233(5) -0.0344(19) -0.047(2) 0.057(3)
_geom_special_details
;
All esds (except the esd in the dihedral angle between two l.s. planes) are
estimated using the full covariance matrix. The cell esds are taken into
account individually in the estimation of esds in distances, angles and
torsion angles; correlations between esds in cell parameters are only used
when they are defined by crystal symmetry. An approximate (isotropic)
treatment of cell esds is used for estimating esds involving l.s. planes.
;
loop_
    _geom_bond_atom_site_label_1
    _geom_bond_atom_site_label_2
    _geom_bond_site_symmetry_2
    _geom_bond_distance
    _geom_bond_publ_flag
    Co1 O2 3_755 2.0687(14) ?
    Co1 O2 . 2.0687(14) ?
    Co1 O1 . 2.0799(14) ?
    Co1 O1 3_755 2.0799(14) ?
    Co1 O3 . 2.1044(14) ?
    Co1 O3 3_755 2.1044(14) ?
    N1 C1 . 1.311(3) ?
    N1 C2 . 1.451(3) ?
    N1 C3 . 1.462(3) ?
    O1 C1 . 1.246(3) ?
    C1 H1 . 0.9500 ?
    C2 H2A . 0.9800 ?
    C2 H2B . 0.9800 ?
    C2 H2C . 0.9800 ?
    C3 H3A . 0.9800 ?
    C3 H3B . 0.9800 ?
    C3 H3C . 0.9800 ?
    N2 C4 . 1.308(3) ?
    N2 C5 . 1.455(3) ?
    N2 C6 . 1.457(3) ?
    O2 C4 . 1.245(3) ?
    C4 H4 . 0.9500 ?
    C5 H5A . 0.9800 ?
    C5 H5B . 0.9800 ?
    C5 H5C . 0.9800 ?
    C6 H6A . 0.9800 ?
    C6 H6B . 0.9800 ?
    C6 H6C . 0.9800 ?
    N3 C7 . 1.318(3) ?
    N3 C8 . 1.454(3) ?
    N3 C9 . 1.460(3) ?
    O3 C7 . 1.238(2) ?
    C7 H7 . 0.9500 ?
    C8 H8A . 0.9800 ?
    C8 H8B . 0.9800 ?
    C8 H8C . 0.9800 ?
    C9 H9A . 0.9800 ?
    C9 H9B . 0.9800 ?
    C9 H9C . 0.9800 ?
    Co2 O5 3_675 2.0693(15) ?
    Co2 O5 . 2.0693(15) ?
    Co2 O6 3_675 2.0734(16) ?
    Co2 O6 . 2.0734(16) ?
    Co2 O4 . 2.0898(15) ?
    Co2 O4 3_675 2.0898(15) ?
    N4 C10 . 1.313(3) ?
    N4 C11 . 1.452(3) ?
    N4 C12 . 1.455(3) ?
    O4 C10 . 1.246(3) ?
    C10 H10 . 0.9500 ?
    C11 H11A . 0.9800 ?
    C11 H11B . 0.9800 ?
    C11 H11C . 0.9800 ?
    C12 H12A . 0.9800 ?
    C12 H12B . 0.9800 ?
    C12 H12C . 0.9800 ?
    N5 C13 . 1.307(3) ?
    N5 C14 . 1.453(3) ?
    N5 C15 . 1.458(3) ?
    O5 C13 . 1.247(3) ?
    C13 H13 . 0.9500 ?
    C14 H14A . 0.9800 ?
    C14 H14B . 0.9800 ?
    C14 H14C . 0.9800 ?
    C15 H15A . 0.9800 ?
    C15 H15B . 0.9800 ?
    C15 H15C . 0.9800 ?
    N6 C16 . 1.307(3) ?
    N6 C18 . 1.452(3) ?
    N6 C17 . 1.456(3) ?
    O6 C16 . 1.243(3) ?
    C16 H16 . 0.9500 ?
    C17 H17A . 0.9800 ?
    C17 H17B . 0.9800 ?
    C17 H17C . 0.9800 ?
    C18 H18A . 0.9800 ?
    C18 H18B . 0.9800 ?
    C18 H18C . 0.9800 ?
    Cl1 O10 . 1.403(2) ?
    Cl1 O8 . 1.409(3) ?
    Cl1 O9 . 1.424(2) ?
    Cl1 O7 . 1.425(2) ?
    Cl2 O11 . 1.375(3) ?
    Cl2 O14 . 1.405(3) ?
    Cl2 O13 . 1.421(3) ?
    Cl2 O12 . 1.422(2) ?
loop_
    _geom_angle_atom_site_label_1
    _geom_angle_atom_site_label_2
    _geom_angle_atom_site_label_3
    _geom_angle_site_symmetry_1
    _geom_angle_site_symmetry_3
    _geom_angle
    _geom_angle_publ_flag
    O2 Co1 O2 3_755 . 180.00(10) ?
    O2 Co1 O1 3_755 . 88.71(6) ?
    O2 Co1 O1 . . 91.29(6) ?
    O2 Co1 O1 3_755 3_755 91.29(6) ?
    O2 Co1 O1 . 3_755 88.71(6) ?
    O1 Co1 O1 . 3_755 180.00(3) ?
    O2 Co1 O3 3_755 . 88.86(6) ?
    O2 Co1 O3 . . 91.14(6) ?
    O1 Co1 O3 . . 86.69(6) ?
    O1 Co1 O3 3_755 . 93.31(6) ?
    O2 Co1 O3 3_755 3_755 91.14(6) ?
    O2 Co1 O3 . 3_755 88.86(6) ?
    O1 Co1 O3 . 3_755 93.31(6) ?
    O1 Co1 O3 3_755 3_755 86.69(6) ?
    O3 Co1 O3 . 3_755 180.00(11) ?
    C1 N1 C2 . . 121.89(19) ?
    C1 N1 C3 . . 121.1(2) ?
    C2 N1 C3 . . 116.96(19) ?
    C1 O1 Co1 . . 118.05(14) ?
    O1 C1 N1 . . 124.8(2) ?
    O1 C1 H1 . . 117.6 ?
    N1 C1 H1 . . 117.6 ?
    N1 C2 H2A . . 109.5 ?
    N1 C2 H2B . . 109.5 ?
    H2A C2 H2B . . 109.5 ?
    N1 C2 H2C . . 109.5 ?
    H2A C2 H2C . . 109.5 ?
    H2B C2 H2C . . 109.5 ?
    N1 C3 H3A . . 109.5 ?
    N1 C3 H3B . . 109.5 ?
    H3A C3 H3B . . 109.5 ?
    N1 C3 H3C . . 109.5 ?
    H3A C3 H3C . . 109.5 ?
    H3B C3 H3C . . 109.5 ?
    C4 N2 C5 . . 121.5(2) ?
    C4 N2 C6 . . 121.7(2) ?
    C5 N2 C6 . . 116.8(2) ?
    C4 O2 Co1 . . 124.50(13) ?
    O2 C4 N2 . . 123.5(2) ?
    O2 C4 H4 . . 118.3 ?
    N2 C4 H4 . . 118.3 ?
    N2 C5 H5A . . 109.5 ?
    N2 C5 H5B . . 109.5 ?
    H5A C5 H5B . . 109.5 ?
    N2 C5 H5C . . 109.5 ?
    H5A C5 H5C . . 109.5 ?
    H5B C5 H5C . . 109.5 ?
    N2 C6 H6A . . 109.5 ?
    N2 C6 H6B . . 109.5 ?
    H6A C6 H6B . . 109.5 ?
    N2 C6 H6C . . 109.5 ?
    H6A C6 H6C . . 109.5 ?
    H6B C6 H6C . . 109.5 ?
    C7 N3 C8 . . 121.13(19) ?
    C7 N3 C9 . . 121.35(19) ?
    C8 N3 C9 . . 117.52(18) ?
    C7 O3 Co1 . . 132.08(14) ?
    O3 C7 N3 . . 123.68(19) ?
    O3 C7 H7 . . 118.2 ?
    N3 C7 H7 . . 118.2 ?
    N3 C8 H8A . . 109.5 ?
    N3 C8 H8B . . 109.5 ?
    H8A C8 H8B . . 109.5 ?
    N3 C8 H8C . . 109.5 ?
    H8A C8 H8C . . 109.5 ?
    H8B C8 H8C . . 109.5 ?
    N3 C9 H9A . . 109.5 ?
    N3 C9 H9B . . 109.5 ?
    H9A C9 H9B . . 109.5 ?
    N3 C9 H9C . . 109.5 ?
    H9A C9 H9C . . 109.5 ?
    H9B C9 H9C . . 109.5 ?
    O5 Co2 O5 3_675 . 180.0 ?
    O5 Co2 O6 3_675 3_675 89.59(6) ?
    O5 Co2 O6 . 3_675 90.41(6) ?
    O5 Co2 O6 3_675 . 90.41(6) ?
    O5 Co2 O6 . . 89.59(6) ?
    O6 Co2 O6 3_675 . 180.00(9) ?
    O5 Co2 O4 3_675 . 90.90(6) ?
    O5 Co2 O4 . . 89.10(6) ?
    O6 Co2 O4 3_675 . 92.69(6) ?
    O6 Co2 O4 . . 87.31(6) ?
    O5 Co2 O4 3_675 3_675 89.10(6) ?
    O5 Co2 O4 . 3_675 90.90(6) ?
    O6 Co2 O4 3_675 3_675 87.31(6) ?
    O6 Co2 O4 . 3_675 92.69(6) ?
    O4 Co2 O4 . 3_675 180.00(7) ?
    C10 N4 C11 . . 121.3(2) ?
    C10 N4 C12 . . 121.4(2) ?
    C11 N4 C12 . . 117.2(2) ?
    C10 O4 Co2 . . 120.82(14) ?
    O4 C10 N4 . . 124.1(2) ?
    O4 C10 H10 . . 117.9 ?
    N4 C10 H10 . . 117.9 ?
    N4 C11 H11A . . 109.5 ?
    N4 C11 H11B . . 109.5 ?
    H11A C11 H11B . . 109.5 ?
    N4 C11 H11C . . 109.5 ?
    H11A C11 H11C . . 109.5 ?
    H11B C11 H11C . . 109.5 ?
    N4 C12 H12A . . 109.5 ?
    N4 C12 H12B . . 109.5 ?
    H12A C12 H12B . . 109.5 ?
    N4 C12 H12C . . 109.5 ?
    H12A C12 H12C . . 109.5 ?
    H12B C12 H12C . . 109.5 ?
    C13 N5 C14 . . 121.39(18) ?
    C13 N5 C15 . . 121.39(18) ?
    C14 N5 C15 . . 117.17(18) ?
    C13 O5 Co2 . . 120.33(14) ?
    O5 C13 N5 . . 124.3(2) ?
    O5 C13 H13 . . 117.9 ?
    N5 C13 H13 . . 117.9 ?
    N5 C14 H14A . . 109.5 ?
    N5 C14 H14B . . 109.5 ?
    H14A C14 H14B . . 109.5 ?
    N5 C14 H14C . . 109.5 ?
    H14A C14 H14C . . 109.5 ?
    H14B C14 H14C . . 109.5 ?
    N5 C15 H15A . . 109.5 ?
    N5 C15 H15B . . 109.5 ?
    H15A C15 H15B . . 109.5 ?
    N5 C15 H15C . . 109.5 ?
    H15A C15 H15C . . 109.5 ?
    H15B C15 H15C . . 109.5 ?
    C16 N6 C18 . . 122.69(19) ?
    C16 N6 C17 . . 120.3(2) ?
    C18 N6 C17 . . 116.8(2) ?
    C16 O6 Co2 . . 128.08(14) ?
    O6 C16 N6 . . 123.7(2) ?
    O6 C16 H16 . . 118.1 ?
    N6 C16 H16 . . 118.1 ?
    N6 C17 H17A . . 109.5 ?
    N6 C17 H17B . . 109.5 ?
    H17A C17 H17B . . 109.5 ?
    N6 C17 H17C . . 109.5 ?
    H17A C17 H17C . . 109.5 ?
    H17B C17 H17C . . 109.5 ?
    N6 C18 H18A . . 109.5 ?
    N6 C18 H18B . . 109.5 ?
    H18A C18 H18B . . 109.5 ?
    N6 C18 H18C . . 109.5 ?
    H18A C18 H18C . . 109.5 ?
    H18B C18 H18C . . 109.5 ?
    O10 Cl1 O8 . . 109.58(19) ?
    O10 Cl1 O9 . . 108.8(2) ?
    O8 Cl1 O9 . . 109.95(17) ?
    O10 Cl1 O7 . . 106.94(18) ?
    O8 Cl1 O7 . . 112.35(19) ?
    O9 Cl1 O7 . . 109.08(17) ?
    O11 Cl2 O14 . . 113.8(3) ?
    O11 Cl2 O13 . . 107.2(2) ?
    O14 Cl2 O13 . . 104.4(2) ?
    O11 Cl2 O12 . . 110.06(17) ?
    O14 Cl2 O12 . . 111.2(2) ?
    O13 Cl2 O12 . . 110.00(15) ?
loop_
    _geom_torsion_atom_site_label_1
    _geom_torsion_atom_site_label_2
    _geom_torsion_atom_site_label_3
    _geom_torsion_atom_site_label_4
    _geom_torsion_site_symmetry_1
    _geom_torsion_site_symmetry_2
    _geom_torsion_site_symmetry_3
    _geom_torsion_site_symmetry_4
    _geom_torsion
    _geom_torsion_publ_flag
    O2 Co1 O1 C1 3_755 . . . -43.12(16) ?
    O2 Co1 O1 C1 . . . . 136.88(16) ?
    O3 Co1 O1 C1 . . . . 45.82(16) ?
    O3 Co1 O1 C1 3_755 . . . -134.18(16) ?
    Co1 O1 C1 N1 . . . . -162.96(17) ?
    C2 N1 C1 O1 . . . . 1.7(3) ?
    C3 N1 C1 O1 . . . . 179.3(2) ?
    O1 Co1 O2 C4 . . . . 43.38(17) ?
    O1 Co1 O2 C4 3_755 . . . -136.62(17) ?
    O3 Co1 O2 C4 . . . . 130.09(17) ?
    O3 Co1 O2 C4 3_755 . . . -49.91(17) ?
    Co1 O2 C4 N2 . . . . 179.46(16) ?
    C5 N2 C4 O2 . . . . -0.7(4) ?
    C6 N2 C4 O2 . . . . -179.9(2) ?
    O2 Co1 O3 C7 3_755 . . . -99.80(19) ?
    O2 Co1 O3 C7 . . . . 80.20(19) ?
    O1 Co1 O3 C7 . . . . 171.43(19) ?
    O1 Co1 O3 C7 3_755 . . . -8.57(19) ?
    Co1 O3 C7 N3 . . . . -172.81(14) ?
    C8 N3 C7 O3 . . . . 0.1(3) ?
    C9 N3 C7 O3 . . . . 179.1(2) ?
    O5 Co2 O4 C10 3_675 . . . -53.21(17) ?
    O5 Co2 O4 C10 . . . . 126.79(17) ?
    O6 Co2 O4 C10 3_675 . . . -142.84(16) ?
    O6 Co2 O4 C10 . . . . 37.16(16) ?
    Co2 O4 C10 N4 . . . . -164.16(17) ?
    C11 N4 C10 O4 . . . . 0.7(3) ?
    C12 N4 C10 O4 . . . . 178.8(2) ?
    O6 Co2 O5 C13 3_675 . . . -131.66(17) ?
    O6 Co2 O5 C13 . . . . 48.34(17) ?
    O4 Co2 O5 C13 . . . . -38.97(17) ?
    O4 Co2 O5 C13 3_675 . . . 141.03(17) ?
    Co2 O5 C13 N5 . . . . -172.41(17) ?
    C14 N5 C13 O5 . . . . 2.0(3) ?
    C15 N5 C13 O5 . . . . 179.3(2) ?
    O5 Co2 O6 C16 3_675 . . . -47.83(19) ?
    O5 Co2 O6 C16 . . . . 132.17(19) ?
    O4 Co2 O6 C16 . . . . -138.72(19) ?
    O4 Co2 O6 C16 3_675 . . . 41.28(19) ?
    Co2 O6 C16 N6 . . . . 163.94(16) ?
    C18 N6 C16 O6 . . . . -179.2(2) ?
    C17 N6 C16 O6 . . . . -4.8(4) ?
loop_
    _geom_hbond_atom_site_label_D
    _geom_hbond_atom_site_label_H
    _geom_hbond_atom_site_label_A
    _geom_hbond_site_symmetry_A
    _geom_hbond_distance_DH
    _geom_hbond_distance_HA
    _geom_hbond_distance_DA
    _geom_hbond_angle_DHA
    C1 H1 O2 3_755 0.95 2.44 3.004(3) 118
    C2 H2A O1 . 0.98 2.39 2.796(3) 104
    C3 H3C O14 1_645 0.98 2.37 3.340(4) 168
    C4 H4 O10 1_655 0.95 2.42 3.303(3) 154
    C5 H5A O2 . 0.98 2.35 2.762(3) 105
    C5 H5B O9 3_665 0.98 2.58 3.549(4) 171
    C8 H8A O3 . 0.98 2.35 2.765(3) 105
    C11 H11A O4 . 0.98 2.36 2.774(3) 105
    C12 H12C O9 1_565 0.98 2.59 3.397(4) 140
    C13 H13 O4 . 0.95 2.50 3.022(3) 115
    C14 H14A O5 . 0.98 2.39 2.775(3) 103
    C15 H15A O11 . 0.98 2.52 3.482(4) 168
    C15 H15C O9 . 0.98 2.55 3.446(4) 152
    C17 H17C O6 . 0.98 2.32 2.742(3) 105
    C18 H18A O2 1_565 0.98 2.45 3.371(3) 156
data_global
_journal_date_recd_electronic     2010-01-21
_journal_date_accepted     2010-02-04
_journal_name_full     'Acta Crystallographica, Section E'
_journal_year     2010
_journal_volume     66
_journal_issue      3
_journal_page_first     m279
_journal_page_last     m279
_journal_paper_category     QM
_journal_coeditor_code     SU2160
_publ_contact_author_name     'Prof. Dr. E. Weber'
_publ_contact_author_address
; Institut f\"ur Organische Chemie
  TU Bergakademie Freiberg
  Leipziger Strasse 29
  D-09596 Freiberg/Sachsen
  Germany
;
_publ_contact_author_email     edwin.weber@chemie.tu-freiberg.de
_publ_contact_author_fax     '49(03731) 393170'
_publ_contact_author_phone     '49(03731) 392386'
_publ_section_title
;
Hexakis(<i>N</i>,<i>N</i>-dimethylformamide-\k<i>O</i>)cobalt(II)
bis(perchlorate)
;
loop_
    _publ_author_name
    _publ_author_footnote
    _publ_author_address
    'Eissmann, Frank' .
;
Institut f\"ur Organische Chemie
TU Bergakademie Freiberg
Leipziger Str. 29
D-09596 Freiberg/Sachsen
Germany
;
    'B\"ohle, Tony' .
;
Institut f\"ur Physikalische Chemie
TU Bergakademie Freiberg
Leipziger Str. 29
D-09596 Freiberg/Sachsen
Germany
;
    'Mertens, Florian O. R. L.' .
;
Institut f\"ur Physikalische Chemie
TU Bergakademie Freiberg
Leipziger Str. 29
D-09596 Freiberg/Sachsen
Germany
;
    'Weber, Edwin' .
;
Institut f\"ur Organische Chemie
TU Bergakademie Freiberg
Leipziger Str. 29
D-09596 Freiberg/Sachsen
Germany
;
_publ_section_synopsis     .
