# Supplementary material for: Hexakis(N,N-dimethyl­formamide-κO)cobalt(II) bis­(perchlorate)
Source: Acta Crystallogr Sect E Struct Rep Online. 2010 Feb 10;66(Pt 3):m279. doi: 10.1107/S160053681000454X (PMC2983736; doi:10.1107/S160053681000454X)
Supplement: Supplementary file 2 [file e-66-0m279-Isup2.hkl]

#
# h,k,l, Fc-squared, Fo-squared, sigma(Fo-squared) and status flag
#
data_I
_shelx_title ' monoklin_P2(1)c in P2(1)/c'
_shelx_refln_list_code          4
_shelx_F_calc_maximum      384.76
_exptl_crystal_F_000      1460.00
_reflns_d_resolution_high  0.8255
 
loop_
 _symmetry_equiv_pos_as_xyz
 'x, y, z'
 '-x, y+1/2, -z+1/2'
 '-x, -y, -z'
 'x, -y-1/2, z-1/2'
 
_cell_length_a    14.7573
_cell_length_b    10.7829
_cell_length_c    20.7500
_cell_angle_alpha  90.000
_cell_angle_beta   92.265
_cell_angle_gamma  90.000
 
_shelx_F_squared_multiplier     1.000
 
loop_
 _refln_index_h
 _refln_index_k
 _refln_index_l
 _refln_F_squared_calc
 _refln_F_squared_meas
 _refln_F_squared_sigma
 _refln_observed_status
   3   0   0      201.57      235.88      3.49 o
   4   0   0    30730.61    31045.90    272.38 o
   5   0   0      418.69      397.44      5.88 o
   6   0   0     6869.99     7638.95     68.61 o
   7   0   0      262.99      221.61      5.65 o
   8   0   0     3507.63     2846.28     25.25 o
   9   0   0      516.83      567.03      7.10 o
  10   0   0      639.88      804.80     11.57 o
  11   0   0       33.55       41.91      5.44 o
  12   0   0     1759.36     1796.20     19.29 o
  13   0   0      324.15      359.39      8.25 o
  14   0   0     5537.83     5444.37     44.67 o
  15   0   0       12.75       31.73      4.60 o
  16   0   0        5.57        1.33      4.59 o
  17   0   0       18.13       12.11      5.48 o
   2   1   0     3800.07     3895.18     42.72 o
   3   1   0    12879.99    13011.59     73.74 o
   4   1   0       41.37       35.34      2.51 o
   5   1   0     4915.89     4959.34     27.87 o
   6   1   0     1039.81     1382.08      8.70 o
   7   1   0       66.44       72.77      2.72 o
   8   1   0     1959.69     1721.35     10.91 o
   9   1   0       71.09       96.93      2.55 o
  10   1   0        5.39       13.76      2.81 o
  11   1   0      416.34      432.44      5.78 o
  12   1   0      495.60      466.02      5.53 o
  13   1   0        2.54        0.00      2.62 o
  14   1   0      126.08      123.59      3.83 o
  15   1   0       59.34       51.76      3.43 o
  16   1   0       73.43       62.17      3.91 o
  17   1   0      146.93      155.25      5.80 o
   0   2   0    65722.45    62820.87    431.75 o
   1   2   0     2411.62     2693.69     14.98 o
   2   2   0     8932.72     9204.04     55.39 o
   3   2   0     8029.29     7877.44     49.72 o
   4   2   0       11.34       28.41      1.69 o
   5   2   0     1488.64     1494.21     10.16 o
   6   2   0     6766.72     6511.65     36.72 o
   7   2   0      225.18      335.31      4.83 o
   8   2   0     7828.95     7115.07     38.82 o
   9   2   0     1465.61     1689.03     11.24 o
  10   2   0       26.50       39.57      2.99 o
  11   2   0      319.75      374.10      5.21 o
  12   2   0     2506.01     2674.00     18.62 o
  13   2   0      286.15      301.44      5.78 o
  14   2   0      989.32     1009.36      9.17 o
  15   2   0      132.27      124.56      5.27 o
  16   2   0      408.44      413.90      6.78 o
  17   2   0       67.45       52.59      4.40 o
   1   3   0     7616.45     7624.55     39.31 o
   2   3   0    12348.76    12073.63     63.64 o
   3   3   0     1399.57     1454.07     12.95 o
   4   3   0     1308.91     1093.08      9.40 o
   5   3   0      461.17      554.52      5.62 o
   6   3   0     1194.75     1065.34     11.86 o
   7   3   0       39.28       44.60      3.45 o
   8   3   0     4373.19     4215.60     24.14 o
   9   3   0      338.24      392.88      4.82 o
  10   3   0        4.12        5.88      2.87 o
  11   3   0      258.41      250.33      4.73 o
  12   3   0     1684.48     1681.03     13.81 o
  13   3   0       93.93       76.27      4.25 o
  14   3   0      155.89      135.90      5.64 o
  15   3   0        6.92        7.86      3.39 o
  16   3   0      118.36      141.54      4.94 o
  17   3   0        6.04       12.89      4.11 o
   0   4   0      239.28      157.85      3.82 o
   1   4   0       40.69       68.14      2.07 o
   2   4   0     4910.85     4828.94     26.76 o
   3   4   0      424.98      461.15      4.51 o
   4   4   0    17703.73    17295.27    107.73 o
   5   4   0     1141.37     1205.13      9.80 o
   6   4   0     6075.36     6298.21     37.71 o
   7   4   0      164.42      172.14      3.62 o
   8   4   0     1517.51     1475.67     10.79 o
   9   4   0        1.46        6.05      3.32 o
  10   4   0      896.28      799.97      8.23 o
  11   4   0      985.11      990.32      9.56 o
  12   4   0      580.45      567.19      7.46 o
  13   4   0       94.76      105.79      5.48 o
  14   4   0      818.05      859.44     11.20 o
  15   4   0      133.65      128.96      4.79 o
  16   4   0      817.85      752.60      9.67 o
  17   4   0       34.82       27.65      4.43 o
   1   5   0      408.14      495.40      4.96 o
   2   5   0      948.62      864.73      8.60 o
   3   5   0        2.07        0.00      1.87 o
   4   5   0    10936.03    10660.06     60.43 o
   5   5   0       79.65       82.22      2.57 o
   6   5   0      446.78      384.27      5.63 o
   7   5   0      523.26      463.48      6.21 o
   8   5   0     1964.31     1949.10     14.89 o
   9   5   0      285.12      264.38      5.09 o
  10   5   0      767.67      749.67      8.61 o
  11   5   0      732.44      779.01      9.09 o
  12   5   0     2680.27     2759.03     28.78 o
  13   5   0        1.42        0.00      4.17 o
  14   5   0       14.07        1.46      4.42 o
  15   5   0        4.91        0.00      4.64 o
  16   5   0      420.45      440.04      9.18 o
   0   6   0      521.58      569.09     14.71 o
   1   6   0      117.01      149.39      3.20 o
   2   6   0    13241.60    13038.64     67.43 o
   3   6   0      402.99      388.91      4.80 o
   4   6   0     3184.98     2855.54     18.36 o
   5   6   0      108.12       93.63      3.35 o
   6   6   0      815.39      814.80      8.12 o
   7   6   0      564.95      633.57      6.67 o
   8   6   0     1074.44     1035.28     11.43 o
   9   6   0      297.52      320.71      6.61 o
  10   6   0     2868.06     2987.51     23.44 o
  11   6   0        7.98        1.90      3.79 o
  12   6   0     1616.96     1561.13     15.19 o
  13   6   0        3.43        0.00      5.26 o
  14   6   0       95.16      118.80      6.35 o
  15   6   0       22.27       18.44      5.22 o
   1   7   0      659.23      772.73      7.10 o
   2   7   0       29.50        1.89      2.97 o
   3   7   0      410.83      398.44      6.50 o
   4   7   0       27.05       33.13      2.80 o
   5   7   0     1217.56     1198.02     10.66 o
   6   7   0       97.62      112.26      4.61 o
   7   7   0      111.04      117.82      5.25 o
   8   7   0     1389.61     1292.45     11.96 o
   9   7   0      515.85      497.91      7.27 o
  10   7   0      163.50      144.00      4.67 o
  11   7   0       32.25       37.69      4.04 o
  12   7   0       32.91       46.94      5.10 o
  13   7   0        5.61        2.09      3.80 o
  14   7   0       29.86       40.53      4.55 o
  15   7   0        7.52        4.16      4.87 o
   0   8   0     1072.52     1035.53     12.71 o
   1   8   0      756.63      779.05      8.02 o
   2   8   0     3023.79     3111.73     19.69 o
   3   8   0        1.59        0.00      3.10 o
   4   8   0     4621.41     4436.64     28.20 o
   5   8   0       60.99       52.17      4.32 o
   6   8   0       23.11       17.79      3.78 o
   7   8   0      472.89      419.68      7.30 o
   8   8   0      461.79      421.97      7.78 o
   9   8   0      218.01      218.47      6.17 o
  10   8   0     5914.33     6001.15     40.34 o
  11   8   0       45.10       26.94      4.39 o
  12   8   0     1262.84     1145.19     12.85 o
  13   8   0       10.13        6.64      4.27 o
  14   8   0       29.93       50.96      4.95 o
   1   9   0        0.47        0.00      3.40 o
   2   9   0      970.50     1069.95     10.42 o
   3   9   0      137.00      120.43      4.60 o
   4   9   0     1060.28     1111.86     12.32 o
   5   9   0       79.03       51.78      4.74 o
   6   9   0       44.20       27.74      4.70 o
   7   9   0       53.05       65.61      4.69 o
   8   9   0      159.06      184.37      6.01 o
   9   9   0      169.97      179.05      6.07 o
  10   9   0      208.46      248.47      6.98 o
  11   9   0       11.13        9.65      4.48 o
  12   9   0      305.05      294.71      9.88 o
   0  10   0     1547.59     1524.36     20.66 o
   1  10   0      675.44      671.10     10.17 o
   2  10   0      799.75      823.86     11.17 o
   3  10   0        0.76        0.00      4.72 o
   4  10   0     5160.95     4977.69     35.69 o
   5  10   0       97.99       98.40      5.62 o
   6  10   0     1608.87     1693.85     17.53 o
   7  10   0      583.05      598.10     10.35 o
   8  10   0      250.55      248.69      8.18 o
   9  10   0       61.84       59.22      5.11 o
  10  10   0      875.89      893.29     12.05 o
  11  10   0      254.55      253.44      7.10 o
   1  11   0       14.65        6.54      5.45 o
   2  11   0       29.67       22.60      6.01 o
   3  11   0       57.20       41.30      6.21 o
   4  11   0      767.94      821.24     12.61 o
   5  11   0       40.64       19.71      6.07 o
   6  11   0       85.00       87.84      7.03 o
   7  11   0       37.85       24.05      6.15 o
   8  11   0      116.19      109.23      6.77 o
   9  11   0       19.12       13.25      5.63 o
   0  12   0      885.97     1028.01     27.37 o
   1  12   0      125.87      122.68      9.10 o
   2  12   0      280.42      288.74     10.20 o
   3  12   0       13.80        0.00      5.87 o
   4  12   0      433.15      398.68     11.33 o
   5  12   0      574.41      589.98     14.20 o
   6  12   0      438.27      427.66     11.88 o
   7  12   0        7.44        0.00      6.30 o
   1  13   0        2.33        0.00      8.69 o
 -17   1   1      152.44      165.15      4.99 o
 -16   1   1        2.70        0.00      3.40 o
 -15   1   1        1.34        0.00      2.92 o
 -14   1   1        4.57        1.63      2.66 o
 -13   1   1      581.41      612.95      6.29 o
 -12   1   1     4824.11     4961.27     31.08 o
 -11   1   1       14.84       10.29      2.82 o
 -10   1   1      914.87      965.71      8.21 o
  -9   1   1      263.63      321.62      3.91 o
  -8   1   1      675.61      546.81      4.70 o
  -7   1   1     1442.77     1689.13     10.83 o
  -6   1   1    26221.88    24138.19    130.32 o
  -5   1   1     5028.23     5343.41     29.80 o
  -4   1   1    55025.56    54674.05    319.59 o
  -3   1   1    21739.39    22325.19    144.31 o
  -2   1   1     2727.14     2479.82     18.06 o
   1   1   1       33.25       13.00      2.65 o
   2   1   1    72443.88    70302.95    382.15 o
   3   1   1      111.95       97.63      1.91 o
   4   1   1      476.65      319.98      3.90 o
   5   1   1     4923.72     4921.90     26.77 o
   6   1   1     3448.62     3323.34     18.85 o
   7   1   1        6.99       12.60      1.66 o
   8   1   1       23.86       14.10      2.38 o
   9   1   1     2240.23     2207.73     13.89 o
  10   1   1    16426.51    16056.46     79.09 o
  11   1   1        7.47       20.01      2.39 o
  12   1   1     1008.42     1035.90      8.64 o
  13   1   1      197.01      230.18      4.53 o
  14   1   1      730.52      816.98      8.26 o
  15   1   1      569.85      575.75      7.60 o
  16   1   1      706.71      728.31      8.72 o
  17   1   1        5.99        0.00      3.67 o
 -17   2   1       45.35       22.72      4.13 o
 -16   2   1      271.63      270.48      5.62 o
 -15   2   1        4.98        0.00      2.95 o
 -14   2   1        0.40        1.73      3.29 o
 -13   2   1      423.48      363.86      6.05 o
 -12   2   1      633.38      618.54      7.26 o
 -11   2   1        8.78        6.01      2.47 o
 -10   2   1      305.81      270.73      5.23 o
  -9   2   1       38.37       52.84      2.37 o
  -8   2   1     3472.79     3209.55     18.80 o
  -7   2   1     4943.99     5394.26     29.74 o
  -6   2   1     2071.24     2061.90     12.85 o
  -5   2   1      853.24      885.96      6.52 o
  -4   2   1     9420.15     9513.20     54.70 o
  -3   2   1      228.06      363.96      3.67 o
  -2   2   1     4110.84     4293.37     27.77 o
  -1   2   1    16730.31    16113.58     85.10 o
   0   2   1     2113.32     2530.56     14.15 o
   1   2   1      398.53      288.94      3.45 o
   2   2   1     3638.25     3717.15     20.40 o
   3   2   1    13690.33    13238.20     78.40 o
   4   2   1       44.60       42.02      2.02 o
   5   2   1      483.22      492.21      4.21 o
   6   2   1      867.90      984.31      6.92 o
   7   2   1     1641.56     1770.29     11.27 o
   8   2   1       90.56       69.08      2.93 o
   9   2   1       37.21       34.66      2.39 o
  10   2   1     3616.80     3550.82     21.33 o
  11   2   1       45.25       61.90      3.14 o
  12   2   1        0.06       12.36      3.27 o
  13   2   1      375.83      317.92      5.14 o
  14   2   1      505.20      490.80      7.31 o
  15   2   1       17.41       25.73      3.47 o
  16   2   1       50.65       61.57      4.31 o
  17   2   1        6.98        0.00      3.90 o
 -17   3   1      165.10      178.28      5.37 o
 -16   3   1      528.05      556.91      8.97 o
 -15   3   1       52.79       48.17      4.50 o
 -14   3   1      705.21      630.20      8.87 o
 -13   3   1      122.03      153.27      4.78 o
 -12   3   1     1167.38     1246.25     11.03 o
 -11   3   1     2378.30     2310.18     15.54 o
 -10   3   1     3128.71     3032.06     19.29 o
  -9   3   1      687.69      800.32      7.51 o
  -8   3   1      767.38      920.35      7.48 o
  -7   3   1     1273.08     1420.80     10.39 o
  -6   3   1     6164.78     6263.01     37.00 o
  -5   3   1     3813.94     3974.83     33.16 o
  -4   3   1    11158.36    10701.32     64.04 o
  -3   3   1     7580.91     8030.09     48.66 o
  -2   3   1    10145.76     9981.41     60.03 o
  -1   3   1     2950.81     3473.25     19.33 o
   0   3   1     6495.00     6706.51     33.65 o
   1   3   1       20.22       59.30      1.80 o
   2   3   1     1476.03     1309.01      8.67 o
   3   3   1     5641.96     5541.28     28.96 o
   4   3   1     5809.94     5980.28     37.28 o
   5   3   1       69.91       45.86      1.98 o
   6   3   1      326.12      263.43      3.85 o
   7   3   1      405.82      522.80      5.92 o
   8   3   1     2682.91     2611.81     16.09 o
   9   3   1       53.06       34.18      2.40 o
  10   3   1     5071.91     4876.63     28.39 o
  11   3   1     1786.79     1804.91     12.93 o
  12   3   1      441.85      387.73      6.56 o
  13   3   1      138.04      144.66      4.49 o
  14   3   1     1288.60     1372.83     11.98 o
  15   3   1      581.76      576.71      8.45 o
  16   3   1     1152.79     1200.66     12.37 o
  17   3   1      240.71      245.85      7.84 o
 -17   4   1        4.70        2.58      4.94 o
 -16   4   1       25.58       32.06      4.83 o
 -15   4   1      356.11      339.61      7.58 o
 -14   4   1      604.42      671.19      9.67 o
 -13   4   1      217.06      183.91      6.23 o
 -12   4   1     1878.73     2022.12     16.01 o
 -11   4   1      313.74      273.42      4.80 o
 -10   4   1     4371.38     4535.41     26.54 o
  -9   4   1      323.84      311.35      4.75 o
  -8   4   1        3.93        2.08      2.22 o
  -7   4   1       39.00       75.45      3.12 o
  -5   4   1     7434.54     7870.91     48.43 o
  -4   4   1       41.99       26.32      2.21 o
  -3   4   1     1133.60     1158.24     10.01 o
  -2   4   1     3921.82     3502.20     19.98 o
  -1   4   1     2235.19     2184.15     12.85 o
   0   4   1      618.86      534.52      4.58 o
   1   4   1      926.60      988.94      7.16 o
   2   4   1      111.77      155.18      2.87 o
   3   4   1     6550.51     6903.45     38.73 o
   4   4   1     6529.43     6454.30     35.16 o
   5   4   1      618.44      503.44      5.93 o
   6   4   1     2103.81     1946.38     14.52 o
   7   4   1        3.87        6.78      2.67 o
   8   4   1     4331.28     4396.27     27.84 o
   9   4   1       32.26       25.25      2.82 o
  10   4   1      764.80      790.75      8.41 o
  11   4   1      616.45      605.54      8.90 o
  12   4   1      619.77      647.49      8.50 o
  13   4   1       14.39       19.40      4.23 o
  14   4   1      710.40      712.97      8.59 o
  15   4   1       61.65       44.99      4.28 o
  16   4   1       35.35       55.75      4.64 o
 -16   5   1      517.54      563.47     10.32 o
 -15   5   1        3.10        1.44      4.71 o
 -14   5   1     1379.72     1319.84     14.80 o
 -13   5   1       46.82       40.75      4.27 o
 -12   5   1      759.76      724.75      9.41 o
 -11   5   1       13.65       21.77      3.25 o
 -10   5   1       10.78        9.95      3.04 o
  -9   5   1       43.13       42.74      2.85 o
  -8   5   1     1493.17     1523.81     12.06 o
  -7   5   1      553.72      513.39      6.26 o
  -6   5   1     3205.42     3083.88     21.44 o
  -5   5   1      558.35      485.99      6.19 o
  -4   5   1     2845.86     3177.63     22.32 o
  -3   5   1      585.43      614.65      5.58 o
  -2   5   1    25764.41    25418.55    132.41 o
  -1   5   1     2753.61     2435.43     14.58 o
   0   5   1     9619.82     9387.36     47.26 o
   1   5   1      536.71      679.67      6.92 o
   2   5   1      690.17      718.60      6.03 o
   3   5   1        4.09       27.29      1.98 o
   4   5   1     5366.08     5184.72     29.17 o
   5   5   1     1535.97     1585.22     11.78 o
   6   5   1     9227.71     9070.14     51.13 o
   7   5   1      565.51      589.37      7.27 o
   8   5   1     2715.95     2505.74     18.75 o
   9   5   1       14.35       10.24      3.60 o
  10   5   1       22.03       22.92      3.58 o
  11   5   1        1.41        3.84      3.52 o
  12   5   1     1538.06     1449.72     13.79 o
  13   5   1       74.31       72.83      5.27 o
  14   5   1      211.27      228.41      5.67 o
  15   5   1      125.19      133.85      5.09 o
  16   5   1      194.20      225.00      7.23 o
 -15   6   1        0.47        0.00      4.75 o
 -14   6   1      257.03      257.29      7.83 o
 -13   6   1      110.55       85.77      5.60 o
 -12   6   1      139.65      172.88      5.49 o
 -11   6   1        1.76        0.00      3.60 o
 -10   6   1      771.58      812.03      9.69 o
  -9   6   1       10.87        6.63      3.57 o
  -8   6   1       79.63       58.22      3.52 o
  -7   6   1       38.15       57.53      5.47 o
  -6   6   1     1820.27     1750.81     13.88 o
  -5   6   1      380.92      403.56      5.94 o
  -4   6   1       56.11       63.33      3.60 o
  -3   6   1      678.12      599.47      6.23 o
  -2   6   1      153.66      206.74      4.39 o
  -1   6   1       89.31       73.78      2.72 o
   0   6   1      157.18      112.76      3.29 o
   1   6   1      809.16      810.68      6.81 o
   2   6   1     1641.77     1659.45     11.35 o
   3   6   1      984.09      943.21      8.08 o
   4   6   1       24.73       37.96      2.44 o
   5   6   1        3.10       10.94      2.44 o
   6   6   1      655.15      749.51      7.77 o
   7   6   1      190.78      184.72      7.11 o
   8   6   1      417.58      421.58      6.10 o
   9   6   1        6.06        4.53      2.86 o
  10   6   1      776.86      756.41      8.02 o
  11   6   1      106.31      118.96      4.41 o
  12   6   1      196.08      228.75      5.89 o
  13   6   1       13.79       19.66      3.72 o
  14   6   1      311.06      309.06      7.04 o
  15   6   1       87.96       69.98      4.82 o
 -15   7   1       11.26        9.21      5.25 o
 -14   7   1     1422.92     1386.63     24.04 o
 -13   7   1       11.45       10.42      5.13 o
 -12   7   1      741.63      751.56     10.97 o
 -11   7   1      203.99      243.03      9.43 o
 -10   7   1     1237.93     1185.18     13.45 o
  -9   7   1       60.95       33.15      5.90 o
  -8   7   1     2904.76     3007.09     21.77 o
  -7   7   1      144.27      141.91      5.02 o
  -6   7   1      180.70      131.99      4.15 o
  -5   7   1      291.29      259.60      5.41 o
  -4   7   1       22.70       52.22      3.16 o
  -3   7   1      201.72      197.01      4.20 o
  -2   7   1    11292.78    10658.69     56.31 o
  -1   7   1      123.16      175.09      3.99 o
   0   7   1     6816.24     6936.07     36.64 o
   1   7   1       11.93        5.80      2.33 o
   2   7   1      138.57      187.75      3.96 o
   3   7   1      626.36      625.90      6.91 o
   4   7   1     1824.78     1727.62     13.09 o
   5   7   1       10.23        0.00      2.62 o
   6   7   1     6115.76     6090.26     39.85 o
   7   7   1       10.03       12.19      4.04 o
   8   7   1      795.26      778.86      9.20 o
   9   7   1       81.80      105.68      5.72 o
  10   7   1       80.51       89.20      4.28 o
  11   7   1      251.82      284.55      6.37 o
  12   7   1     2994.96     3090.96     23.49 o
  13   7   1        8.42        5.81      4.12 o
  14   7   1      501.64      477.19      8.60 o
  15   7   1      257.33      300.72      7.67 o
 -14   8   1        0.60        0.00      4.12 o
 -13   8   1        5.93        3.97      4.12 o
 -12   8   1        7.05        9.99      4.42 o
 -11   8   1       31.10       38.19      4.38 o
 -10   8   1       60.11       53.10      4.68 o
  -9   8   1       30.44       60.61      4.30 o
  -8   8   1      213.87      236.24      5.73 o
  -7   8   1        0.02        0.00      3.55 o
  -6   8   1       53.41       35.94      4.76 o
  -5   8   1      729.66      703.52      9.46 o
  -4   8   1      162.19      138.50      4.66 o
  -3   8   1       87.82      100.01      3.82 o
  -2   8   1        8.82        0.00      2.90 o
  -1   8   1     1233.59     1299.15     10.70 o
   0   8   1        0.08        0.00      2.62 o
   1   8   1     1054.65     1037.35      9.03 o
   2   8   1      109.02       64.82      4.22 o
   3   8   1      268.84      268.07      5.27 o
   4   8   1      590.00      610.23      7.63 o
   5   8   1      227.31      245.16      6.48 o
   6   8   1      150.78      143.96      5.23 o
   7   8   1        2.89        0.00      3.63 o
   8   8   1      775.47      780.32      9.82 o
   9   8   1      121.06      124.46      5.70 o
  10   8   1       34.70       34.95      4.73 o
  11   8   1       23.01       15.36      4.29 o
  12   8   1        1.72        1.97      4.23 o
  13   8   1      109.39      119.24      5.58 o
  14   8   1       13.66       12.55      4.77 o
 -12   9   1      145.35      180.53      6.41 o
 -11   9   1       24.49       18.07      4.43 o
 -10   9   1     1494.15     1464.46     14.59 o
  -9   9   1      667.99      619.07      9.97 o
  -8   9   1     4089.38     4061.79     29.66 o
  -7   9   1      165.79      159.23      5.86 o
  -6   9   1      282.44      311.81      7.51 o
  -5   9   1       16.25        0.00      4.18 o
  -4   9   1       53.87       73.79      4.67 o
  -3   9   1     1100.63     1091.11     11.74 o
  -2   9   1     2266.94     2083.94     16.44 o
  -1   9   1       39.83       28.15      3.60 o
   0   9   1     5097.48     4900.93     30.40 o
   1   9   1      105.54      122.47      4.58 o
   2   9   1       38.80       39.72      3.84 o
   3   9   1       46.13       45.48      4.86 o
   4   9   1      694.44      759.52     10.06 o
   5   9   1      373.27      391.08      8.29 o
   6   9   1     3796.45     3741.97     29.41 o
   7   9   1       64.37       56.74      4.68 o
   8   9   1      801.69      818.05     12.62 o
   9   9   1      574.32      578.96      9.80 o
  10   9   1      225.54      230.63      6.80 o
  11   9   1        0.28        0.00      4.37 o
  12   9   1      619.00      651.58     10.07 o
 -11  10   1      105.52      119.81      5.84 o
 -10  10   1       41.23       38.79      5.00 o
  -9  10   1        7.31        0.86      4.81 o
  -8  10   1      165.47      163.72      6.48 o
  -7  10   1        3.27        0.00      4.69 o
  -6  10   1      752.78      697.82     11.12 o
  -5  10   1       80.02       96.05      5.63 o
  -4  10   1      210.36      200.02      6.55 o
  -3  10   1       88.70       90.83      7.75 o
  -2  10   1      732.11      763.86     11.43 o
  -1  10   1        5.64        0.00      4.18 o
   0  10   1       14.92        2.16      4.21 o
   1  10   1      147.45      162.09      5.72 o
   2  10   1       68.82       60.86      6.21 o
   3  10   1       55.19       29.17      5.06 o
   4  10   1        0.13        0.00      5.01 o
   5  10   1      189.82      186.00      6.83 o
   6  10   1      251.57      219.66      7.30 o
   7  10   1        0.32        0.00      4.79 o
   8  10   1       25.01       13.90      4.95 o
   9  10   1        4.18        1.61      4.64 o
  10  10   1      266.22      311.17      7.94 o
  11  10   1      157.35      171.65      6.56 o
  -9  11   1       20.27       11.27      5.34 o
  -8  11   1     1208.69     1209.78     15.10 o
  -7  11   1      189.47      213.91      7.55 o
  -6  11   1      832.97      874.50     13.82 o
  -5  11   1       68.43       66.11      6.74 o
  -4  11   1      194.02      188.73      8.27 o
  -3  11   1      508.96      503.04     11.06 o
  -2  11   1     1037.42      955.43     14.34 o
  -1  11   1       26.34       11.60      6.64 o
   0  11   1      524.46      532.89     10.44 o
   1  11   1       11.26        2.23      7.40 o
   2  11   1      563.01      608.13     11.76 o
   3  11   1        4.53        0.00      5.36 o
   4  11   1      240.31      289.66      8.79 o
   5  11   1      250.59      281.63      8.79 o
   6  11   1     2233.53     2151.50     22.72 o
   7  11   1      313.16      332.82      9.78 o
   8  11   1     1401.92     1443.60     18.34 o
   9  11   1      121.21      126.97      7.69 o
  -7  12   1        8.73        0.00      6.13 o
  -6  12   1      278.81      246.63      9.11 o
  -5  12   1       25.15       22.40      6.84 o
  -4  12   1      213.14      206.06      9.26 o
  -3  12   1       27.96       31.02      6.43 o
  -2  12   1      688.37      768.49     14.82 o
  -1  12   1       51.43       61.29      7.41 o
   0  12   1      226.45      261.34     11.85 o
   1  12   1        9.62        2.38      7.87 o
   2  12   1      210.49      176.88      8.96 o
   3  12   1        8.90        0.00      6.50 o
   4  12   1        2.53        5.26      6.78 o
   5  12   1        0.77        0.00      6.45 o
   6  12   1        0.06        0.00      6.59 o
  -1  13   1        5.80        0.00      9.33 o
   0  13   1      154.83      144.72     11.05 o
   1  13   1        0.47        0.00      8.24 o
 -17   0   2        1.52        0.00      4.62 o
 -16   0   2      185.92      164.00      6.28 o
 -15   0   2      229.25      171.31      5.93 o
 -14   0   2      741.69      738.58     10.22 o
 -13   0   2        7.03        8.29      3.96 o
 -12   0   2        4.08        0.00      2.92 o
 -11   0   2     2076.24     2038.05     20.03 o
 -10   0   2    12577.29    11905.99    106.93 o
  -9   0   2     6018.39     6645.54     61.14 o
  -8   0   2     6226.69     6240.06     57.08 o
  -7   0   2      821.11      659.62     10.52 o
  -6   0   2     2475.07     2166.45     21.11 o
  -5   0   2     5720.35     5730.29     58.85 o
  -4   0   2    12102.49    11724.48    133.31 o
  -3   0   2     2885.32     2559.68     38.82 o
  -2   0   2    67167.99    60696.78   2915.99 o
  -1   0   2        3.31        4.43      1.41 o
   2   0   2      419.82      468.62      4.55 o
   3   0   2    89742.38    86111.63    556.01 o
   4   0   2    31724.85    32394.80    208.33 o
   5   0   2    20269.81    20764.88    134.27 o
   6   0   2     3975.57     3145.06     22.23 o
   7   0   2      559.70      520.61      6.11 o
   8   0   2      606.33      397.61      5.36 o
   9   0   2     2207.94     2224.53     17.28 o
  10   0   2     6408.30     6193.61     69.17 o
  11   0   2      992.91     1131.09     14.05 o
  12   0   2     5989.15     5731.26     46.37 o
  13   0   2      751.90      656.21     10.24 o
  14   0   2       98.91       96.23      5.53 o
  15   0   2       53.76       66.03      5.40 o
  16   0   2       39.02       46.83      5.44 o
  17   0   2        0.19        0.00      5.39 o
 -17   1   2       92.88       80.16      4.25 o
 -16   1   2       43.08       59.91      3.88 o
 -15   1   2        0.68        0.00      2.76 o
 -14   1   2        9.40        6.97      2.54 o
 -13   1   2      149.95      151.08      4.11 o
 -12   1   2       17.83       19.13      2.97 o
 -11   1   2        7.01        2.06      2.43 o
 -10   1   2       74.38       70.93      2.89 o
  -9   1   2      306.76      281.29      3.63 o
  -8   1   2      996.20      863.85     10.68 o
  -7   1   2        4.33        3.69      1.38 o
  -6   1   2        8.55        9.30      1.45 o
  -5   1   2      916.39      966.02      7.00 o
  -4   1   2    10829.55    11054.22     72.22 o
  -3   1   2    15041.42    15514.84    107.05 o
  -2   1   2      196.93      175.09      2.53 o
  -1   1   2        0.52       12.02      0.94 o
   0   1   2     7486.35     7091.51    201.28 o
   1   1   2      153.54      262.65      3.12 o
   2   1   2     5565.30     5708.29     30.33 o
   3   1   2        4.79       16.83      0.99 o
   4   1   2      543.36      487.50      3.41 o
   5   1   2     2025.04     1964.31     10.26 o
   6   1   2     3029.22     2982.30     15.01 o
   7   1   2        3.51        0.50      1.21 o
   8   1   2     3336.71     3631.97     19.50 o
   9   1   2     3331.71     3852.73     20.85 o
  10   1   2      155.05      164.39      4.03 o
  11   1   2       54.78       68.36      3.21 o
  12   1   2       82.06       70.43      3.36 o
  13   1   2       21.03       13.82      3.03 o
  14   1   2        0.65        0.00      3.09 o
  15   1   2      148.75      165.58      5.14 o
  16   1   2      245.55      227.73      5.56 o
  17   1   2        2.82        0.00      4.08 o
 -17   2   2       20.25       21.57      3.71 o
 -16   2   2     1188.38     1198.95     10.93 o
 -15   2   2       11.87       17.20      4.25 o
 -14   2   2       18.99       20.38      3.31 o
 -13   2   2     1017.74     1039.77      9.62 o
 -12   2   2        4.94        5.94      2.79 o
 -11   2   2      160.74      155.58      3.38 o
 -10   2   2     8304.65     8165.27     44.65 o
  -9   2   2       61.93       71.98      3.08 o
  -8   2   2     8128.86     8224.23     44.36 o
  -7   2   2     1230.46     1240.97      9.11 o
  -6   2   2     4493.23     5005.25     34.58 o
  -5   2   2     5755.07     5626.00     42.66 o
  -4   2   2     4562.49     4625.66     33.74 o
  -3   2   2      171.04      150.14      4.51 o
  -2   2   2   128426.27   119704.10    780.18 o
  -1   2   2     2088.82     1886.85     13.86 o
   0   2   2     1831.32     1724.98      9.77 o
   1   2   2     1853.54     2101.73     11.61 o
   2   2   2     4787.91     4832.13     26.23 o
   3   2   2     4390.82     4524.41     23.82 o
   4   2   2     3293.36     3168.86     16.15 o
   5   2   2       26.85       53.97      1.98 o
   6   2   2     1423.85     1127.07      7.87 o
   7   2   2        1.34        5.55      2.73 o
   8   2   2     2313.76     2728.33     16.65 o
   9   2   2      134.00      135.26      2.98 o
  10   2   2     5428.41     5385.00     28.51 o
  11   2   2        6.49        0.00      2.31 o
  12   2   2     8214.19     7827.59     43.51 o
  13   2   2        0.39        0.00      2.86 o
  14   2   2        3.69        0.00      3.58 o
  15   2   2        2.27        0.16      3.32 o
  16   2   2      125.06      160.36      5.33 o
  17   2   2       19.34       22.47      4.68 o
 -17   3   2       29.43       18.12      3.73 o
 -16   3   2      416.87      347.91      7.89 o
 -15   3   2        4.43        0.00      3.88 o
 -14   3   2      948.67      919.45     10.36 o
 -13   3   2      349.50      383.04      6.15 o
 -12   3   2      227.26      229.30      4.68 o
 -11   3   2       94.09      105.78      5.88 o
 -10   3   2      113.17      137.12      3.46 o
  -9   3   2        1.13        2.93      2.09 o
  -8   3   2     1115.98      906.51      7.62 o
  -7   3   2     2241.53     2367.70     15.46 o
  -6   3   2       43.34       67.53      4.42 o
  -5   3   2      322.68      355.03      3.95 o
  -4   3   2      778.04      592.06      5.97 o
  -3   3   2     4707.26     4964.27     32.58 o
  -2   3   2     2275.84     2182.24     17.13 o
  -1   3   2     1475.48     1415.85      8.86 o
   0   3   2    46793.89    47327.29    235.54 o
   1   3   2       23.54       11.10      1.71 o
   2   3   2    46278.05    44996.34    224.17 o
   3   3   2     3218.53     3497.34     20.46 o
   4   3   2     1188.05     1225.79      8.79 o
   5   3   2     2266.45     2462.10     15.22 o
   6   3   2     5370.98     4962.32     29.04 o
   7   3   2        0.03        2.18      2.49 o
   8   3   2       22.83       29.10      3.16 o
   9   3   2      126.15      180.18      4.96 o
  10   3   2     2649.95     2629.46     16.94 o
  11   3   2      256.19      289.32      4.38 o
  12   3   2       20.33        6.77      2.80 o
  13   3   2        1.76        0.00      2.91 o
  14   3   2      198.56      230.49      5.51 o
  15   3   2        0.20        0.00      3.70 o
  16   3   2      299.07      262.90      6.62 o
  17   3   2        2.59        9.24      4.62 o
 -17   4   2       78.19       88.74      5.81 o
 -16   4   2      715.92      733.43     10.95 o
 -15   4   2       69.67       87.56      4.98 o
 -14   4   2     1345.16     1441.66     14.43 o
 -13   4   2       14.58        5.99      3.28 o
 -12   4   2      883.93      794.62      9.03 o
 -11   4   2       16.53       17.23      3.58 o
 -10   4   2      357.33      319.59      5.62 o
  -9   4   2       80.28      101.48      3.13 o
  -8   4   2     2341.05     2121.64     14.87 o
  -7   4   2        3.67        4.99      1.88 o
  -6   4   2     6772.94     6725.22     39.94 o
  -5   4   2      301.31      349.85      7.57 o
  -4   4   2    11903.14    12199.02     77.01 o
  -3   4   2      977.67      934.46      8.27 o
  -2   4   2     8107.00     7975.54     44.52 o
  -1   4   2     1592.64     1816.59     11.49 o
   0   4   2    12340.65    12453.77     61.45 o
   1   4   2      658.09      677.77      5.29 o
   2   4   2     1428.28     1320.94      8.68 o
   3   4   2      874.36     1019.25      7.41 o
   4   4   2     4541.87     4740.00     26.53 o
   5   4   2     1318.12     1242.54      8.38 o
   6   4   2     5041.45     4835.47     28.46 o
   7   4   2      204.34      210.11      4.09 o
   8   4   2     1106.11     1154.93     10.13 o
   9   4   2      747.28      779.48      8.28 o
  10   4   2     2335.75     2430.87     18.59 o
  11   4   2       58.36       51.12      3.23 o
  12   4   2     1214.91     1263.52     10.79 o
  13   4   2        7.16        4.66      3.41 o
  14   4   2     1132.06     1022.24     10.88 o
  15   4   2      427.00      405.66      7.74 o
  16   4   2      237.56      233.80      6.51 o
 -16   5   2       70.73       47.37      5.04 o
 -15   5   2        0.49        6.32      4.29 o
 -14   5   2      127.03      142.63      6.25 o
 -13   5   2      160.48      124.73      5.96 o
 -12   5   2       22.29       14.31      3.58 o
 -11   5   2      549.11      475.63      8.37 o
 -10   5   2     1811.01     1955.38     17.86 o
  -9   5   2      633.09      691.13      7.51 o
  -8   5   2     1799.64     1706.58     12.33 o
  -7   5   2     1612.82     1703.16     12.08 o
  -6   5   2      336.12      255.59      4.67 o
  -5   5   2      615.51      581.59      6.87 o
  -4   5   2       22.69        0.00      2.36 o
  -3   5   2      726.17      687.76      6.38 o
  -2   5   2      140.30      151.08      3.07 o
  -1   5   2      760.96      785.33      6.43 o
   0   5   2     2592.79     2478.03     14.41 o
   1   5   2      186.04      207.69      3.75 o
   2   5   2     3239.66     2656.69     15.24 o
   3   5   2        1.76       13.22      2.70 o
   4   5   2       19.13       10.69      2.02 o
   5   5   2        0.03        1.82      3.17 o
   6   5   2     3054.20     3000.89     19.15 o
   7   5   2     1046.78     1002.67      9.34 o
   8   5   2      188.87      208.62      4.20 o
   9   5   2        1.53        0.00      2.48 o
  10   5   2      787.93      848.68      9.51 o
  11   5   2        1.37        1.25      2.99 o
  12   5   2      231.20      267.95      5.41 o
  13   5   2       51.06       32.34      3.82 o
  14   5   2        9.27        0.39      3.90 o
  15   5   2        2.01        0.00      4.19 o
  16   5   2      384.54      350.66      8.17 o
 -15   6   2       16.74       12.26      4.54 o
 -14   6   2      547.53      572.59     10.96 o
 -13   6   2       75.34       65.01      5.37 o
 -12   6   2     2780.66     2756.72     25.76 o
 -11   6   2       80.17       87.80      5.34 o
 -10   6   2      143.48      167.47      4.90 o
  -9   6   2       31.23       12.26      3.64 o
  -8   6   2      277.75      240.39      5.13 o
  -7   6   2      731.68      676.99      8.47 o
  -6   6   2     9576.63     9368.78     58.43 o
  -5   6   2        0.69        2.94      2.19 o
  -4   6   2     1829.37     1652.98     13.45 o
  -3   6   2      441.07      468.69      5.53 o
  -2   6   2      284.91      326.62      5.90 o
  -1   6   2      401.58      429.25      5.13 o
   0   6   2    20828.29    20419.27    100.38 o
   1   6   2      721.24      647.47      6.06 o
   2   6   2     8425.12     8686.17     47.68 o
   3   6   2       33.73       45.19      2.49 o
   4   6   2       65.47       69.63      2.84 o
   5   6   2       65.93       58.61      2.91 o
   6   6   2     1411.58     1322.87     11.72 o
   7   6   2      234.93      252.36      5.19 o
   8   6   2     9464.31     9569.34     56.98 o
   9   6   2        1.84        0.00      3.15 o
  10   6   2      859.43      747.30      8.43 o
  11   6   2        0.48        0.00      3.45 o
  12   6   2        5.24        0.89      4.12 o
  13   6   2      188.60      189.86      5.60 o
  14   6   2      781.91      730.04     10.28 o
  15   6   2        6.29        0.00      4.42 o
 -15   7   2        1.48        4.30      4.81 o
 -14   7   2        3.59       11.92      5.28 o
 -13   7   2        8.63       16.07      4.77 o
 -12   7   2        0.29        0.00      4.12 o
 -11   7   2        2.61        8.10      4.08 o
 -10   7   2      115.99      111.39      5.70 o
  -9   7   2      613.74      524.74      9.41 o
  -8   7   2       59.63       66.84      8.20 o
  -7   7   2      338.77      319.12      5.52 o
  -6   7   2       29.47       34.94      3.04 o
  -5   7   2       76.37      107.34      4.09 o
  -4   7   2     1161.72     1194.92     10.46 o
  -3   7   2        5.08        1.24      2.35 o
  -2   7   2      793.08      836.97      8.09 o
  -1   7   2      730.22      775.55      7.45 o
   0   7   2      543.29      408.22      5.44 o
   1   7   2       27.53       36.44      4.48 o
   2   7   2      349.26      323.62      5.82 o
   3   7   2        7.39        0.00      2.61 o
   4   7   2      141.97      173.46      4.00 o
   5   7   2        9.70        6.23      2.79 o
   6   7   2     1226.99     1219.97     11.72 o
   7   7   2       56.88       45.48      3.91 o
   8   7   2     2750.87     2829.36     21.48 o
   9   7   2       43.42       41.62      3.92 o
  10   7   2      852.84      877.02     10.26 o
  11   7   2      671.82      618.46      8.92 o
  12   7   2      206.06      207.41      6.86 o
  13   7   2        0.12        0.00      4.09 o
  14   7   2        8.42       12.90      4.63 o
 -14   8   2      762.90      719.11     15.00 o
 -13   8   2        8.63        1.88      5.15 o
 -12   8   2     2565.93     2517.72     23.30 o
 -11   8   2      248.10      232.01     11.67 o
 -10   8   2      101.53       95.71      4.90 o
  -9   8   2      224.63      254.80      5.76 o
  -8   8   2      967.03      976.37     10.49 o
  -7   8   2      435.53      469.01      7.43 o
  -6   8   2     1496.98     1488.44     14.28 o
  -5   8   2      821.01      816.34     17.78 o
  -4   8   2     3156.68     3206.83     25.62 o
  -3   8   2      268.02      267.53      5.24 o
  -2   8   2       17.89        7.60      2.86 o
  -1   8   2      138.02      154.69      4.26 o
   0   8   2     4267.08     4221.51     24.29 o
   1   8   2     2458.13     2380.11     15.54 o
   2   8   2     8409.65     7920.69     43.54 o
   3   8   2     2170.65     2335.04     16.49 o
   4   8   2      263.20      268.51      5.69 o
   5   8   2      189.13      199.13      5.46 o
   6   8   2      589.33      555.89      8.68 o
   7   8   2      487.31      504.53      8.35 o
   8   8   2     2650.12     2715.52     21.49 o
   9   8   2        0.12        0.00      4.02 o
  10   8   2     1677.14     1587.85     15.20 o
  11   8   2        1.54        0.00      4.30 o
  12   8   2      140.24      183.48      5.99 o
  13   8   2       10.77        5.59      4.56 o
 -12   9   2       68.79       45.21      4.63 o
 -11   9   2        0.43        0.00      4.00 o
 -10   9   2        9.33        0.00      4.13 o
  -9   9   2       55.41       26.73      4.37 o
  -8   9   2        9.87        0.00      5.03 o
  -7   9   2       38.48       39.14      4.57 o
  -6   9   2      218.64      197.16      7.15 o
  -5   9   2      908.02      925.99     11.49 o
  -4   9   2       58.78       54.83      4.75 o
  -3   9   2        5.95        4.77      3.97 o
  -2   9   2      289.42      313.12      6.45 o
  -1   9   2        1.13        0.00      3.50 o
   0   9   2       27.36        0.00      3.52 o
   1   9   2      312.55      315.32      6.31 o
   2   9   2      751.01      820.58      9.62 o
   3   9   2        0.10        0.00      3.51 o
   4   9   2      397.63      350.30      7.90 o
   5   9   2      448.15      466.73      8.40 o
   6   9   2       69.47      100.14      5.35 o
   7   9   2      961.32      964.58     12.51 o
   8   9   2       46.85       47.35      5.02 o
   9   9   2      121.26      112.34      5.51 o
  10   9   2       24.22       22.24      4.75 o
  11   9   2      195.93      169.85      6.23 o
  12   9   2        7.83        0.00      4.60 o
 -11  10   2      200.34      199.56      9.59 o
 -10  10   2      203.58      208.74      6.86 o
  -9  10   2        0.31        0.00      4.63 o
  -8  10   2       42.06       36.21      5.20 o
  -7  10   2      230.87      236.94      6.99 o
  -6  10   2     1186.75     1147.61     13.86 o
  -5  10   2       11.37        6.32      4.84 o
  -4  10   2      944.16      977.77     12.66 o
  -3  10   2      253.12      253.57      6.87 o
  -2  10   2       48.79       63.01      5.45 o
  -1  10   2      396.97      377.12      7.80 o
   0  10   2     1318.27     1341.47     13.60 o
   1  10   2       33.08       34.22      4.44 o
   2  10   2     3698.14     3468.28     25.81 o
   3  10   2     1205.32     1246.70     14.72 o
   4  10   2      751.97      781.38     11.60 o
   5  10   2       71.50       43.72      5.73 o
   6  10   2     1211.32     1191.35     14.45 o
   7  10   2       40.59       50.72      5.47 o
   8  10   2     1794.78     1801.42     17.64 o
   9  10   2        8.30        0.00      5.26 o
  10  10   2      320.48      317.58      8.11 o
  11  10   2        0.09        0.00      5.16 o
  -9  11   2      102.48       76.42      6.27 o
  -8  11   2      100.20       87.49      6.34 o
  -7  11   2        8.12        0.00      5.18 o
  -6  11   2        0.23        0.00      5.19 o
  -5  11   2        0.22        0.00      5.45 o
  -4  11   2      104.24      103.82      6.94 o
  -3  11   2      240.22      259.93      8.11 o
  -2  11   2      345.15      316.48      9.02 o
  -1  11   2        0.78        0.00      5.47 o
   0  11   2      385.63      416.32     10.30 o
   1  11   2       69.65       48.71      6.12 o
   2  11   2      499.86      541.19     11.03 o
   3  11   2        6.44        0.00      5.47 o
   4  11   2      664.35      626.17     11.91 o
   5  11   2      127.84      145.84      7.40 o
   6  11   2      206.31      207.26      8.98 o
   7  11   2       26.84       13.45      6.27 o
   8  11   2       75.91       80.57      7.39 o
   9  11   2        1.63        5.55      6.65 o
  -6  12   2      174.87      159.45      8.10 o
  -5  12   2        1.30        0.00      6.35 o
  -4  12   2      629.21      647.06     13.83 o
  -3  12   2      173.63      148.12      7.85 o
  -2  12   2       98.43      117.58     10.11 o
  -1  12   2        2.08        0.00      6.42 o
   0  12   2      716.68      722.57     17.07 o
   1  12   2      138.42      143.29     10.21 o
   2  12   2     1189.07     1102.14     18.75 o
   3  12   2       16.04       28.19      7.02 o
   4  12   2      676.37      764.30     14.69 o
   5  12   2      253.50      282.07     10.11 o
   6  12   2      716.47      723.57     14.86 o
  -1  13   2       43.02       46.81      9.23 o
   0  13   2      118.38      142.29     12.80 o
 -17   1   3      239.90      271.11      5.70 o
 -16   1   3        7.83       10.10      4.69 o
 -15   1   3      434.14      463.51      7.35 o
 -14   1   3      477.00      517.93      6.87 o
 -13   1   3      394.55      382.74      5.85 o
 -12   1   3     3053.08     3063.84     20.27 o
 -11   1   3      819.05      822.54      7.48 o
 -10   1   3      336.04      270.23      3.78 o
  -9   1   3     1188.34     1385.44      9.99 o
  -8   1   3    29665.13    28574.78    160.42 o
  -7   1   3      505.87      583.23      5.26 o
  -6   1   3    10459.82    10354.24     56.76 o
  -5   1   3      345.53      276.14      3.98 o
  -4   1   3     2354.31     2157.37     16.46 o
  -3   1   3     3340.42     3541.82     28.85 o
  -2   1   3     6314.89     6632.79     43.91 o
  -1   1   3    10336.80    10524.78    111.18 o
   0   1   3    47070.20    46551.12    260.00 o
   1   1   3      294.25      468.85      4.35 o
   2   1   3    11171.78    11176.62     60.83 o
   3   1   3     1272.55     1212.72      7.55 o
   4   1   3     1995.09     2015.21     10.54 o
   5   1   3     2870.31     3119.29     15.64 o
   6   1   3     4232.03     3959.37     19.59 o
   7   1   3      194.39      210.86      2.98 o
   8   1   3    12572.32    11567.22     54.25 o
   9   1   3      271.13      378.08      4.18 o
  10   1   3      582.00      662.97      6.16 o
  11   1   3       20.71       23.34      2.68 o
  12   1   3     4356.11     4484.72     26.71 o
  13   1   3      408.89      464.75      6.44 o
  14   1   3     1529.45     1588.54     12.59 o
  15   1   3       54.89       51.66      4.28 o
  16   1   3       46.85       43.84      4.18 o
  17   1   3       14.41        8.87      4.35 o
 -17   2   3       36.10       49.44      3.87 o
 -16   2   3      175.74      196.59      5.74 o
 -15   2   3        0.00        0.00      3.41 o
 -14   2   3        0.32        0.00      3.97 o
 -13   2   3      137.59      146.29      5.10 o
 -12   2   3     1784.37     1907.03     14.47 o
 -11   2   3       82.95       58.09      3.03 o
 -10   2   3      341.85      346.48      4.74 o
  -9   2   3      210.49      188.70      3.31 o
  -8   2   3     1852.65     1953.18     12.96 o
  -7   2   3       27.36       51.26      4.66 o
  -6   2   3      172.94      123.83      3.76 o
  -5   2   3     6634.51     6566.46     47.00 o
  -4   2   3     1643.66     1421.21     12.08 o
  -3   2   3     2612.52     3021.45     18.97 o
  -2   2   3    36019.17    36315.79    222.80 o
  -1   2   3    10616.15    10552.07     57.83 o
   0   2   3     2687.38     2833.41     15.90 o
   1   2   3     2609.24     3152.97     18.43 o
   2   2   3    31577.62    31157.13    167.02 o
   3   2   3      193.87      242.66      3.88 o
   4   2   3     4034.90     3868.83     20.27 o
   5   2   3      102.10      131.29      2.25 o
   6   2   3      206.22      197.58      3.12 o
   7   2   3     1705.05     1802.27     10.17 o
   8   2   3        3.04       27.61      2.28 o
   9   2   3      744.68      630.71      5.71 o
  10   2   3      925.61     1029.11      8.04 o
  11   2   3      163.56      184.02      4.07 o
  12   2   3     1143.41     1085.30      9.15 o
  13   2   3      233.20      199.34      4.82 o
  14   2   3      250.35      242.79      5.33 o
  15   2   3        8.31       14.25      3.87 o
  16   2   3      211.51      211.53      6.02 o
  17   2   3        0.68        0.36      5.20 o
 -17   3   3        3.68        4.99      4.34 o
 -16   3   3      712.71      768.90     10.52 o
 -15   3   3       20.01       21.49      3.82 o
 -14   3   3     2953.10     2943.97     22.46 o
 -13   3   3        0.13        0.00      2.62 o
 -12   3   3      502.29      542.59      7.95 o
 -11   3   3      117.58      115.11      4.47 o
 -10   3   3      286.34      284.61      4.36 o
  -9   3   3        8.03        3.04      2.04 o
  -8   3   3     7544.13     7422.03     54.34 o
  -7   3   3       35.19       67.23      3.60 o
  -6   3   3    17013.74    17014.24    118.36 o
  -5   3   3     1628.45     1852.76     12.98 o
  -4   3   3    19218.34    19658.78    110.85 o
  -3   3   3      422.85      349.13      4.84 o
  -2   3   3     6520.85     6592.19     46.99 o
  -1   3   3      685.15      553.27      4.68 o
   0   3   3     5896.00     5359.24     27.35 o
   1   3   3        0.05        3.32      1.63 o
   2   3   3    12899.71    12769.94     64.94 o
   3   3   3       55.30       46.41      2.92 o
   4   3   3      823.02      732.52      5.84 o
   5   3   3      369.87      536.17      4.70 o
   6   3   3     7162.08     7160.78     35.40 o
   7   3   3      298.06      224.02      3.57 o
   8   3   3    14913.04    14758.12     78.08 o
   9   3   3      214.73      244.30      4.60 o
  10   3   3      950.41     1011.79      8.43 o
  11   3   3      325.47      353.85      5.48 o
  12   3   3       16.15        9.69      2.99 o
  13   3   3       15.61        0.54      3.53 o
  14   3   3     1822.60     1875.81     15.53 o
  15   3   3       24.67       26.27      4.21 o
  16   3   3     1027.64     1032.68     12.43 o
  17   3   3       84.85       86.67      5.75 o
 -16   4   3      233.10      276.57      9.37 o
 -15   4   3       11.59        7.34      3.79 o
 -14   4   3      333.48      328.47      8.58 o
 -13   4   3        7.60        2.86      4.09 o
 -12   4   3      609.00      725.65      9.61 o
 -11   4   3        0.04        0.00      3.26 o
 -10   4   3      107.76      126.83      4.18 o
  -9   4   3       20.74       63.46      2.98 o
  -8   4   3     1580.00     1460.65     10.96 o
  -7   4   3        0.11        4.53      3.08 o
  -6   4   3      505.86      415.69      4.84 o
  -5   4   3        2.30        4.15      2.80 o
  -4   4   3      236.50      125.73      3.67 o
  -3   4   3     2628.85     2841.27     19.99 o
  -2   4   3      840.31     1220.80     13.67 o
  -1   4   3     7292.58     7512.44     40.65 o
   0   4   3     4486.04     4204.23     22.97 o
   1   4   3       50.22       57.82      2.53 o
   2   4   3        9.62        3.95      1.52 o
   3   4   3     3549.62     3717.09     21.35 o
   4   4   3     2422.59     2023.58     12.84 o
   5   4   3      753.91      912.42      7.24 o
   6   4   3      941.88      925.39      7.22 o
   7   4   3      356.24      425.12      5.84 o
   8   4   3     1181.55     1149.16      9.10 o
   9   4   3      618.44      609.60      6.50 o
  10   4   3       10.67        5.82      2.78 o
  11   4   3       64.50       74.45      3.64 o
  12   4   3     2080.50     2064.66     15.44 o
  13   4   3       15.02       13.38      3.76 o
  14   4   3        0.22        4.51      4.01 o
  15   4   3       31.26       18.40      4.40 o
  16   4   3       73.83       72.01      5.35 o
 -16   5   3      458.44      452.95     12.34 o
 -15   5   3        3.49        6.00      3.79 o
 -14   5   3      690.02      670.43      8.99 o
 -13   5   3      171.80      184.66     13.63 o
 -12   5   3     1762.29     1820.75     21.60 o
 -11   5   3       92.90       66.40      5.27 o
 -10   5   3      750.05      786.64     10.30 o
  -9   5   3      133.18      147.79      3.83 o
  -8   5   3       18.29       26.64      4.88 o
  -7   5   3     1235.16     1502.49     12.36 o
  -6   5   3     2175.04     2103.73     14.78 o
  -5   5   3      815.94      805.17      7.85 o
  -4   5   3    19458.62    19074.05    118.91 o
  -3   5   3      237.67      168.76      5.87 o
  -2   5   3    12073.93    12403.37     68.73 o
  -1   5   3      133.38      203.89      3.72 o
   0   5   3      689.88      725.26      6.18 o
   1   5   3      652.73      921.63      6.97 o
   2   5   3     3348.92     2862.87     16.46 o
   3   5   3     1249.93     1333.93      9.31 o
   4   5   3     6645.98     6208.31     34.77 o
   5   5   3       12.17        0.00      2.22 o
   6   5   3     4582.56     4567.23     26.46 o
   7   5   3      130.32      110.85      3.46 o
   8   5   3     1717.27     1670.94     12.71 o
   9   5   3       57.45       52.60      3.33 o
  10   5   3     3303.50     3351.08     22.11 o
  11   5   3       14.48        8.11      3.45 o
  12   5   3      384.06      369.45      6.62 o
  13   5   3       75.79       54.31      4.37 o
  14   5   3       35.51       34.85      4.53 o
  15   5   3      435.60      450.56      8.87 o
  16   5   3      431.13      397.75      8.93 o
 -15   6   3       71.37       69.47      5.41 o
 -14   6   3       39.40       50.92      5.90 o
 -13   6   3        4.91       12.93      4.14 o
 -12   6   3      822.29      848.14     10.30 o
 -11   6   3      132.17      129.17      6.68 o
 -10   6   3      104.14       85.02      4.80 o
  -9   6   3      125.93      105.52      4.02 o
  -8   6   3     1747.73     1596.51     13.43 o
  -7   6   3        8.07        1.03      2.62 o
  -6   6   3      193.49      179.92      4.73 o
  -5   6   3       71.31       70.20      2.97 o
  -4   6   3        7.83       25.49      3.25 o
  -3   6   3      303.83      285.95      4.74 o
  -2   6   3      122.65      117.23      3.13 o
  -1   6   3      750.53      859.40      7.38 o
   0   6   3      307.79      312.88      5.68 o
   1   6   3      755.06      786.70      7.01 o
   2   6   3     1216.61     1187.84      8.88 o
   3   6   3     2719.41     2693.34     16.63 o
   4   6   3      443.11      464.74      5.65 o
   5   6   3      304.51      256.28      4.62 o
   6   6   3       95.58       92.74      3.54 o
   7   6   3      204.26      178.23      6.23 o
   8   6   3      646.34      725.55      8.52 o
   9   6   3       84.47       81.75      4.31 o
  10   6   3      171.46      227.28      5.79 o
  11   6   3      225.74      237.26      5.93 o
  12   6   3      687.60      718.67      9.85 o
  13   6   3       74.13       73.22      4.88 o
  14   6   3       61.63       55.38      5.05 o
  15   6   3       32.95       23.06      4.89 o
 -15   7   3       25.07       32.99      6.10 o
 -14   7   3       72.39       96.36      6.94 o
 -13   7   3       60.61       49.58      5.34 o
 -12   7   3     1003.91      904.53     19.24 o
 -11   7   3       50.57       31.79      5.23 o
 -10   7   3     5150.26     5372.12     40.44 o
  -9   7   3       78.74       77.89      4.62 o
  -8   7   3        6.42        4.93      3.74 o
  -7   7   3       48.98       61.46      4.92 o
  -6   7   3      117.47      151.42      5.73 o
  -5   7   3      592.99      680.35     10.88 o
  -4   7   3     6107.40     5859.67     38.08 o
  -3   7   3       36.40       14.16      2.73 o
  -2   7   3     5454.15     5557.92     32.18 o
  -1   7   3      782.43      703.85      7.15 o
   0   7   3      398.56      401.10      5.99 o
   1   7   3       73.84       66.97      2.96 o
   2   7   3     4942.75     4950.90     28.37 o
   3   7   3     1106.35     1143.72      9.14 o
   4   7   3    10109.72     9776.81     52.20 o
   5   7   3      384.31      359.37      5.55 o
   6   7   3       96.45       82.29      5.52 o
   7   7   3        6.07        3.05      3.58 o
   8   7   3       20.22       28.47      4.07 o
   9   7   3      103.25       84.62      4.74 o
  10   7   3     3564.19     3728.98     27.32 o
  11   7   3      127.13      112.14      5.70 o
  12   7   3     1043.07      982.03     11.48 o
  13   7   3      229.00      178.13      6.24 o
  14   7   3       33.02       37.19      5.17 o
 -14   8   3       96.88      101.75      6.40 o
 -13   8   3      136.10      119.99      6.24 o
 -12   8   3      152.75      140.78      6.22 o
 -11   8   3        0.52        0.00      4.38 o
 -10   8   3       73.05       72.89      7.70 o
  -9   8   3       84.75       80.82      3.96 o
  -8   8   3      537.65      486.13      7.47 o
  -7   8   3      361.66      380.74      7.08 o
  -6   8   3        7.25        0.00      3.57 o
  -5   8   3      149.24      178.20      5.36 o
  -4   8   3       17.51        4.46      3.77 o
  -3   8   3      644.22      693.80      8.23 o
  -2   8   3       73.31       75.45      5.45 o
  -1   8   3      122.61      124.75      4.02 o
   0   8   3      156.03      169.02      4.42 o
   1   8   3      262.07      247.98      4.75 o
   2   8   3     1074.98      921.72     10.89 o
   3   8   3       71.17       96.62      4.22 o
   4   8   3     1113.34     1047.85     10.16 o
   5   8   3       14.75       17.41      4.57 o
   6   8   3      286.69      256.85      6.31 o
   7   8   3      177.01      142.02      5.39 o
   8   8   3      233.59      248.11      8.71 o
   9   8   3      269.31      268.20      6.68 o
  10   8   3       21.17       21.42      4.92 o
  11   8   3      133.76      148.97      5.75 o
  12   8   3       25.13       35.62      4.88 o
  13   8   3      300.97      275.79      7.15 o
 -12   9   3      384.50      376.88      7.44 o
 -11   9   3      184.33      203.42      5.77 o
 -10   9   3     1337.67     1325.37     13.27 o
  -9   9   3      130.57      118.45      7.78 o
  -8   9   3      349.75      288.52     10.49 o
  -7   9   3        3.26        0.00      4.42 o
  -6   9   3       24.28        3.73      4.47 o
  -5   9   3      111.26      115.76      5.33 o
  -4   9   3     3975.42     3898.99     29.88 o
  -3   9   3       70.04       71.92      4.74 o
  -2   9   3     2270.71     2405.32     18.14 o
  -1   9   3      100.86      120.02      4.54 o
   0   9   3       34.88       22.09      3.99 o
   1   9   3      302.09      261.93      6.21 o
   2   9   3     1703.63     1820.08     15.14 o
   3   9   3      608.31      578.36      8.70 o
   4   9   3     3962.14     3695.78     26.44 o
   5   9   3        7.20        0.78      4.00 o
   6   9   3     1325.17     1391.46     14.91 o
   7   9   3      252.23      261.95      6.88 o
   8   9   3      177.30      156.74      5.94 o
   9   9   3      119.61      113.68      5.69 o
  10   9   3     1318.45     1333.54     14.47 o
  11   9   3      131.10      109.14      5.89 o
  12   9   3      134.40       90.92      7.44 o
 -11  10   3       72.72       37.33      5.34 o
 -10  10   3        4.91        5.65      4.73 o
  -9  10   3      168.87      182.54      6.56 o
  -8  10   3      434.96      422.24      8.79 o
  -7  10   3        2.30        0.00      4.60 o
  -6  10   3       34.89        7.92      4.77 o
  -5  10   3      143.38      129.24      6.03 o
  -4  10   3      186.31      167.28      6.58 o
  -3  10   3       98.28       88.78      6.12 o
  -2  10   3      302.80      284.99      7.67 o
  -1  10   3      109.85      113.12      5.66 o
   0  10   3       83.34       60.46      5.20 o
   1  10   3      127.66      139.00      5.50 o
   2  10   3      241.35      290.27      7.40 o
   3  10   3      457.69      443.16      9.38 o
   4  10   3      494.21      484.77      9.69 o
   5  10   3        1.10        0.00      4.97 o
   6  10   3      704.34      721.86     12.41 o
   7  10   3       75.68       55.95      5.96 o
   8  10   3      686.95      711.28     12.66 o
   9  10   3       58.46       70.04      5.98 o
  10  10   3      338.89      356.23      9.15 o
  11  10   3       19.06       14.46      5.14 o
  -9  11   3       16.53        6.68      5.41 o
  -8  11   3       46.38       39.91      5.71 o
  -7  11   3       15.42        0.00      5.13 o
  -6  11   3      460.76      453.27      9.87 o
  -5  11   3       51.31       58.69      6.35 o
  -4  11   3     1881.00     1836.41     20.30 o
  -3  11   3      151.82      161.27      7.50 o
  -2  11   3     2241.26     2310.78     23.33 o
  -1  11   3        4.01        9.62      5.71 o
   0  11   3      392.45      437.93     11.32 o
   1  11   3        0.04        0.00      5.09 o
   2  11   3      822.13      894.15     14.95 o
   3  11   3      615.36      672.17     12.34 o
   4  11   3      785.17      744.59     13.82 o
   5  11   3      181.10      188.67      8.54 o
   6  11   3     1119.69     1120.83     17.21 o
   7  11   3        5.35       15.58      6.20 o
   8  11   3      648.85      683.15     13.21 o
   9  11   3       13.38        0.00      6.07 o
  -6  12   3       91.76       72.61      7.11 o
  -5  12   3       47.86       30.02      7.07 o
  -4  12   3        1.85        1.04      6.63 o
  -3  12   3       57.05       32.57      7.02 o
  -2  12   3        6.85        5.02      7.73 o
  -1  12   3       38.88       27.01      7.15 o
   0  12   3        7.10        0.00      7.98 o
   1  12   3       11.62        0.00      8.10 o
   2  12   3      127.46      157.58      9.60 o
   3  12   3        7.74        0.00      6.72 o
   4  12   3       92.83       88.01      8.82 o
   5  12   3        0.33        0.00      6.56 o
   6  12   3      382.14      361.73     11.57 o
 -17   0   4       19.35       31.38      5.14 o
 -16   0   4       72.34       71.35      5.03 o
 -15   0   4      211.30      212.33      6.87 o
 -14   0   4       49.32       64.96      4.20 o
 -13   0   4      670.87      625.57     11.29 o
 -12   0   4     8455.87     8806.42     81.27 o
 -11   0   4      363.70      364.65      8.26 o
 -10   0   4     4681.94     4847.43     45.94 o
  -9   0   4     2687.71     2405.37     24.46 o
  -8   0   4      535.09      556.67      7.91 o
  -7   0   4      150.56      224.93     10.18 o
  -6   0   4    16578.70    15245.42    150.76 o
  -5   0   4     3853.06     3965.09     47.23 o
  -4   0   4     2581.28     2458.89     25.92 o
  -3   0   4     4386.09     4366.46     51.04 o
  -2   0   4     4833.43     5411.58     48.33 o
  -1   0   4      826.47      751.91      6.35 o
   0   0   4      714.85      651.17      6.97 o
   1   0   4    21435.67    19961.87    242.74 o
   2   0   4   148038.75   134386.13   2270.27 o
   3   0   4       47.63       43.38      2.26 o
   4   0   4    24839.63    24340.63    157.14 o
   5   0   4    14065.42    14660.79     95.82 o
   6   0   4     2357.01     2518.55     18.94 o
   7   0   4     2101.29     2133.57     16.72 o
   8   0   4     3488.19     3438.60     25.40 o
   9   0   4       12.45        0.00      2.88 o
  10   0   4     5352.00     4966.75     38.05 o
  11   0   4      560.97      467.37      7.49 o
  12   0   4       11.52        0.00      4.12 o
  13   0   4     1306.68     1269.20     16.23 o
  14   0   4      477.78      567.68     10.57 o
  15   0   4      267.37      292.55      8.46 o
  16   0   4      956.84      994.32     15.93 o
  17   0   4        2.70        0.00      6.54 o
 -17   1   4      108.85      103.72      4.32 o
 -16   1   4      281.17      258.54      5.87 o
 -15   1   4      605.61      628.12      7.81 o
 -14   1   4      134.87      158.72      4.71 o
 -13   1   4       60.60       79.69      3.38 o
 -12   1   4       11.11        6.29      2.63 o
 -11   1   4      389.27      370.74      4.80 o
 -10   1   4      538.01      536.35      6.36 o
  -9   1   4        4.35        0.00      2.30 o
  -8   1   4     2526.70     2562.76     16.87 o
  -7   1   4      353.33      361.77      3.84 o
  -6   1   4      231.18      214.81      3.30 o
  -5   1   4      287.22      331.33      4.05 o
  -4   1   4       88.68      101.07      1.94 o
  -3   1   4     1278.14     1141.27      8.25 o
  -2   1   4    16760.73    16717.76    108.08 o
  -1   1   4    10830.86    11393.17     55.60 o
   0   1   4    20919.80    20987.82    112.33 o
   1   1   4      793.49      825.58      9.65 o
   2   1   4      596.55      653.35      5.48 o
   3   1   4      114.32      159.43      3.29 o
   4   1   4      693.83      770.36      5.32 o
   5   1   4     1854.79     1944.77     10.65 o
   6   1   4      287.25      219.39      2.98 o
   7   1   4      499.42      566.01      4.77 o
   8   1   4     3264.48     3316.50     17.41 o
   9   1   4     1171.94     1187.99      8.02 o
  10   1   4      522.93      401.99      4.71 o
  11   1   4      434.71      460.14      5.72 o
  12   1   4      387.37      450.02      7.55 o
  13   1   4        0.06        2.11      3.14 o
  14   1   4      326.24      317.66      6.69 o
  15   1   4       24.10       30.19      3.92 o
  16   1   4        5.23        2.27      4.11 o
  17   1   4        1.31        0.00      6.08 o
 -17   2   4       26.87       10.99      5.86 o
 -16   2   4      675.04      680.14      9.27 o
 -15   2   4        0.37        2.54      3.45 o
 -14   2   4      487.91      476.82      6.87 o
 -13   2   4      564.77      543.87      6.76 o
 -12   2   4     2170.47     2242.44     18.67 o
 -11   2   4     1057.10     1006.60      9.05 o
 -10   2   4     3139.34     3230.00     19.84 o
  -9   2   4     1398.02     1476.26     10.49 o
  -8   2   4     1310.34     1438.28     13.22 o
  -7   2   4      280.73      322.27      5.29 o
  -6   2   4    24010.10    23202.41    159.55 o
  -5   2   4      413.62      541.93      6.41 o
  -4   2   4    11374.64    10933.23     72.05 o
  -3   2   4      874.02      877.39      6.75 o
  -2   2   4      415.52      409.90      5.64 o
  -1   2   4       27.28       34.27      2.18 o
   0   2   4     4305.70     4266.32     25.23 o
   1   2   4    10370.47    10246.43     52.16 o
   2   2   4    51748.91    50355.88    275.18 o
   3   2   4      158.55      172.59      2.96 o
   4   2   4     4139.17     3700.90     19.70 o
   5   2   4     3036.68     3469.69     18.70 o
   6   2   4      321.89      306.65      3.60 o
   7   2   4      571.22      547.80      4.91 o
   8   2   4     3328.28     3554.59     18.51 o
   9   2   4      123.81      136.55      2.92 o
  10   2   4     7933.63     7580.07     39.42 o
  11   2   4        8.09       14.57      2.81 o
  12   2   4     1020.84      959.73      8.43 o
  13   2   4       69.66       96.09      4.14 o
  14   2   4      168.65      193.56      5.46 o
  15   2   4        0.81        0.50      3.88 o
  16   2   4     1280.72     1307.46     13.39 o
  17   2   4        1.17        0.00      5.22 o
 -17   3   4        0.72        0.00      4.13 o
 -16   3   4       41.14       38.47      4.14 o
 -15   3   4      118.45      130.56      4.65 o
 -14   3   4       72.68      124.66      4.19 o
 -13   3   4       95.21      106.11      4.51 o
 -12   3   4      643.59      690.15      8.75 o
 -11   3   4     1518.66     1505.62     11.55 o
 -10   3   4     3840.87     3838.35     30.82 o
  -9   3   4      566.46      507.22      7.91 o
  -8   3   4      239.87      250.02      5.87 o
  -7   3   4      860.50      910.68     10.07 o
  -6   3   4     4293.96     3857.70     29.92 o
  -5   3   4     1404.62     1548.18     11.93 o
  -4   3   4      383.41      425.02      4.41 o
  -3   3   4       17.63       27.07      1.69 o
  -2   3   4      397.08      307.90      4.24 o
  -1   3   4      504.64      450.06      4.36 o
   0   3   4     1646.24     1301.13      8.67 o
   1   3   4      322.47      332.87      3.84 o
   2   3   4     6309.72     6147.32     31.41 o
   3   3   4      112.46      136.56      3.54 o
   4   3   4     2563.41     2306.70     14.23 o
   5   3   4     3100.06     3113.12     17.32 o
   6   3   4      774.01      742.91      6.15 o
   7   3   4       12.00        4.80      1.89 o
   8   3   4     1988.77     2136.08     13.24 o
   9   3   4      222.46      217.38      4.19 o
  10   3   4      556.51      504.03      6.19 o
  11   3   4      688.34      649.74      7.15 o
  12   3   4        4.43        2.43      3.14 o
  13   3   4       57.64       71.10      4.15 o
  14   3   4     1418.41     1293.36     12.57 o
  15   3   4        0.01        0.00      4.47 o
  16   3   4        1.93        4.40      4.79 o
  17   3   4       48.94       32.70      5.41 o
 -16   4   4      434.75      493.70     11.21 o
 -15   4   4        1.74        0.00      3.30 o
 -14   4   4     1360.31     1235.79     18.69 o
 -13   4   4       10.29        7.13      3.93 o
 -12   4   4     1973.79     1971.71     19.04 o
 -11   4   4       66.07       62.66      4.03 o
 -10   4   4     1640.46     1551.26     14.66 o
  -9   4   4       10.91        5.35      3.61 o
  -8   4   4     3075.45     3103.70     26.04 o
  -7   4   4      227.28      194.17      5.01 o
  -6   4   4     1187.38     1085.28      9.48 o
  -5   4   4      241.01      337.70      4.29 o
  -4   4   4     9791.30    10234.10     62.06 o
  -3   4   4      368.68      377.58      5.17 o
  -2   4   4    10495.09     9948.56     57.27 o
  -1   4   4     6741.54     6904.27     37.58 o
   0   4   4     2280.89     2109.40     12.74 o
   1   4   4      503.89      467.79      4.39 o
   2   4   4     1301.30     1223.62      8.02 o
   3   4   4     1329.99     1269.23      8.76 o
   4   4   4     2405.55     2157.09     13.71 o
   5   4   4     1501.54     1744.60     11.76 o
   6   4   4     5631.49     5685.70     31.02 o
   7   4   4        0.04        0.00      2.08 o
   8   4   4     1937.61     2019.05     14.39 o
   9   4   4      584.07      571.17      6.56 o
  10   4   4     4377.65     4268.12     26.59 o
  11   4   4       49.28       64.62      3.69 o
  12   4   4      600.39      610.99      7.62 o
  13   4   4        5.81        6.13      3.93 o
  14   4   4      380.96      359.77      8.04 o
  15   4   4      105.23       97.31      5.43 o
  16   4   4      604.85      664.28     14.20 o
 -16   5   4      193.64      177.41      9.94 o
 -15   5   4        4.22        4.15      3.83 o
 -14   5   4      248.08      288.90     12.25 o
 -13   5   4       17.58       10.74      5.03 o
 -12   5   4      325.57      347.67     11.35 o
 -11   5   4       27.41       44.53      3.73 o
 -10   5   4      992.73     1034.06     10.18 o
  -9   5   4        3.96       10.62      2.63 o
  -8   5   4      498.50      482.99      5.85 o
  -7   5   4       81.16       79.28      3.57 o
  -6   5   4       72.88       43.76      2.12 o
  -5   5   4      878.23      899.72      9.54 o
  -4   5   4     2443.93     2714.20     20.21 o
  -3   5   4        0.37        5.83      1.70 o
  -2   5   4     2336.10     2319.56     15.69 o
  -1   5   4      454.71      373.83      4.63 o
   1   5   4     2363.61     2690.45     15.17 o
   2   5   4     3259.18     3627.92     20.81 o
   3   5   4     1918.52     2087.66     13.30 o
   4   5   4     4648.70     4468.54     26.10 o
   5   5   4       76.75      132.96      3.39 o
   6   5   4     1987.30     2155.22     14.47 o
   7   5   4     1168.09     1113.44      9.02 o
   8   5   4     5263.28     5447.99     33.03 o
   9   5   4      555.77      567.06      7.30 o
  10   5   4      142.70      157.69      4.73 o
  11   5   4      175.02      170.46      5.00 o
  12   5   4      543.73      552.94      8.04 o
  13   5   4        0.41        0.00      4.05 o
  14   5   4      539.35      484.64      9.39 o
  15   5   4        5.29        0.00      4.79 o
  16   5   4       12.22       13.11      5.28 o
 -15   6   4        2.90        9.86      4.94 o
 -14   6   4     1214.05     1136.83     26.56 o
 -13   6   4       73.83       83.23      8.46 o
 -12   6   4        4.17        0.00      8.06 o
 -11   6   4      243.59      277.58      8.36 o
 -10   6   4      928.81      813.71     10.67 o
  -9   6   4       17.70        0.00      3.62 o
  -8   6   4     2621.83     2683.37     21.86 o
  -7   6   4      339.07      359.89      6.61 o
  -6   6   4     3359.93     3450.41     24.09 o
  -5   6   4       37.65       19.01      3.46 o
  -4   6   4     3885.34     4164.93     28.93 o
  -3   6   4     3048.99     3243.23     21.27 o
  -2   6   4     6226.48     5527.06     31.50 o
  -1   6   4      285.28      466.32      5.76 o
   0   6   4     8743.49     8611.54     45.85 o
   1   6   4     3769.15     4156.07     23.04 o
   2   6   4     2998.13     3097.67     18.15 o
   3   6   4      132.20      143.26      3.51 o
   4   6   4     6256.86     6037.50     33.32 o
   5   6   4     2438.45     2666.44     17.42 o
   6   6   4     9944.19     9740.62     55.69 o
   7   6   4      130.31      148.77      6.19 o
   8   6   4     2598.40     2517.29     19.52 o
   9   6   4      156.88      155.37      5.14 o
  10   6   4      386.22      413.76      7.40 o
  11   6   4       86.30      104.16      6.21 o
  12   6   4     1098.56     1053.43     12.26 o
  13   6   4      205.02      214.33      6.14 o
  14   6   4      466.16      449.03      9.15 o
  15   6   4        2.48        0.00      5.90 o
 -14   7   4       55.95       49.57      6.09 o
 -13   7   4       56.44       31.42      4.79 o
 -12   7   4       79.80       69.23      4.84 o
 -11   7   4        4.82        0.00      3.93 o
 -10   7   4      540.33      539.62      8.74 o
  -9   7   4      557.77      532.95      8.53 o
  -8   7   4      236.88      280.65      6.41 o
  -7   7   4      512.06      543.12      8.48 o
  -6   7   4      472.43      473.14      6.92 o
  -5   7   4      133.18      147.50      4.56 o
  -4   7   4      266.39      238.24      7.46 o
  -3   7   4      490.24      479.69      6.39 o
  -2   7   4      821.18      777.68      7.71 o
  -1   7   4     1643.17     1644.82     11.91 o
   0   7   4     1158.32     1342.74     10.49 o
   1   7   4      427.80      432.68      5.64 o
   2   7   4      693.02      572.27      6.68 o
   3   7   4        2.82       11.24      2.62 o
   4   7   4       18.41        7.14      2.76 o
   5   7   4        0.64        0.42      2.77 o
   6   7   4      436.96      491.41      7.04 o
   7   7   4      288.99      299.09      6.65 o
   8   7   4       61.11       52.55      6.70 o
   9   7   4      797.38      782.03     10.04 o
  10   7   4       71.02       82.31      4.99 o
  11   7   4      229.41      230.69      8.21 o
  12   7   4        4.78        0.00      4.16 o
  13   7   4        8.53        5.81      4.78 o
  14   7   4      104.00      135.04      8.65 o
 -13   8   4       29.71       32.96      5.11 o
 -12   8   4      118.82      133.99      5.98 o
 -11   8   4       25.75       45.69      4.68 o
 -10   8   4      250.58      211.54      8.82 o
  -9   8   4       62.60       32.26      4.62 o
  -8   8   4     4141.21     4228.52     29.32 o
  -7   8   4       87.37       82.34      4.43 o
  -6   8   4       96.38       76.01      4.33 o
  -5   8   4     1265.11     1330.07     16.23 o
  -4   8   4      339.45      370.63      7.60 o
  -3   8   4      317.47      301.94      6.16 o
  -2   8   4    10059.19     9845.09     54.84 o
  -1   8   4        1.84        5.99      3.00 o
   0   8   4     7017.95     7017.00     39.19 o
   1   8   4     3434.62     3592.39     21.53 o
   2   8   4       92.57      109.92      3.99 o
   3   8   4     1871.69     1747.78     14.11 o
   4   8   4       51.09       82.25      5.33 o
   5   8   4        0.97        0.00      2.98 o
   6   8   4     3374.08     3277.54     24.88 o
   7   8   4      263.78      266.80      6.57 o
   8   8   4      739.32      739.58     10.26 o
   9   8   4       47.97       50.71      4.77 o
  10   8   4      116.92      113.05      6.30 o
  11   8   4      118.86      132.33      5.82 o
  12   8   4     1474.91     1566.78     15.92 o
  13   8   4       49.73       42.63      5.29 o
 -12   9   4      131.64      125.67      5.68 o
 -11   9   4        0.37        0.00      3.95 o
 -10   9   4      364.32      334.26      7.08 o
  -9   9   4      132.52       78.01      5.67 o
  -8   9   4      377.48      382.14      7.81 o
  -7   9   4        8.60        0.00      4.56 o
  -6   9   4       13.28       15.25      4.42 o
  -5   9   4       41.29       52.48      4.64 o
  -4   9   4       62.65       46.28      4.83 o
  -3   9   4      747.07      733.15     10.38 o
  -2   9   4     1658.37     1654.24     14.75 o
  -1   9   4      439.20      403.98      7.23 o
   0   9   4     2222.56     2243.36     17.47 o
   1   9   4      548.87      616.13      8.29 o
   2   9   4      142.81      106.00      4.94 o
   3   9   4       96.14       58.06      4.55 o
   4   9   4     1008.51     1071.64     15.44 o
   5   9   4      266.42      266.62      6.55 o
   6   9   4        1.42        0.00      4.20 o
   7   9   4        7.17        0.00      4.37 o
   8   9   4      115.85      129.04      6.39 o
   9   9   4      114.57      124.29      5.97 o
  10   9   4      200.86      241.96      7.08 o
  11   9   4       90.25       84.32      5.64 o
  12   9   4       25.35       14.47      6.56 o
 -11  10   4      142.37      130.37      5.97 o
 -10  10   4      246.22      223.90      6.82 o
  -9  10   4       25.73       14.20      4.70 o
  -8  10   4      514.84      544.28      9.72 o
  -7  10   4      121.86      170.91      6.37 o
  -6  10   4      888.33      876.02     12.05 o
  -5  10   4       52.53       28.88      6.68 o
  -4  10   4      215.23      214.11      6.85 o
  -3  10   4      233.10      252.18      7.19 o
  -2  10   4     2614.00     2651.11     23.56 o
  -1  10   4       64.53       63.38      5.46 o
   0  10   4     3630.60     3627.58     27.99 o
   1  10   4       47.99       39.64      4.69 o
   2  10   4       30.41       26.57      4.74 o
   3  10   4       28.27        1.46      4.82 o
   4  10   4      883.05      923.37     12.70 o
   5  10   4       85.89       90.05      6.55 o
   6  10   4     2018.36     1908.86     20.83 o
   7  10   4       98.67       91.73      6.76 o
   8  10   4     1265.92     1307.13     16.96 o
   9  10   4       76.62       63.11      6.19 o
  10  10   4       62.24       68.02      6.21 o
  11  10   4        5.99        0.09      5.56 o
  -9  11   4       36.76       40.52      5.83 o
  -8  11   4       76.55       57.63      5.74 o
  -7  11   4      109.33       97.42      6.42 o
  -6  11   4      486.73      535.57     10.68 o
  -5  11   4       48.44       41.35      6.22 o
  -4  11   4        5.54        1.30      5.81 o
  -3  11   4        0.02        0.00      5.63 o
  -2  11   4      597.76      689.23     12.64 o
  -1  11   4      206.35      221.53      8.23 o
   0  11   4      180.51      180.42      8.41 o
   1  11   4       93.15      100.72      7.71 o
   2  11   4       87.43       89.19      8.53 o
   3  11   4      158.81      169.52      7.67 o
   4  11   4      148.83      131.91      8.07 o
   5  11   4        2.21        0.00      6.33 o
   6  11   4       89.90       88.30      7.63 o
   7  11   4       95.27       99.81      8.05 o
   8  11   4       12.66        6.33      6.24 o
   9  11   4        9.13        0.00      5.75 o
  -6  12   4      112.16      117.71      7.60 o
  -5  12   4       10.30        0.00      6.07 o
  -4  12   4      930.45     1069.98     17.17 o
  -3  12   4        0.83        3.95      6.65 o
  -2  12   4      981.54     1017.74     16.49 o
  -1  12   4      328.07      334.56     10.70 o
   0  12   4     1503.84     1458.99     21.52 o
   1  12   4      209.42      217.76     11.47 o
   2  12   4      813.01      893.45     18.31 o
   3  12   4        3.42        0.00      7.33 o
   4  12   4      191.96      190.63     10.12 o
   5  12   4       35.65       37.93     10.62 o
   6  12   4      806.85      827.11     15.83 o
 -17   1   5       77.22       86.34      3.98 o
 -16   1   5     1501.04     1460.52     13.38 o
 -15   1   5        1.42       11.31      3.38 o
 -14   1   5      596.82      581.26      7.30 o
 -13   1   5      598.08      609.87      7.20 o
 -12   1   5      220.55      184.78      4.12 o
 -11   1   5     1216.44     1187.15      9.65 o
 -10   1   5     6801.26     7010.95     43.26 o
  -9   1   5      193.25      169.49      3.38 o
  -8   1   5     6449.71     6578.36     41.94 o
  -7   1   5     1130.38     1219.89      9.20 o
  -6   1   5      151.61       73.07      2.86 o
  -5   1   5     3156.61     3567.23     23.18 o
  -4   1   5     5494.36     5175.44     32.82 o
  -3   1   5      351.41      347.39      4.17 o
  -2   1   5    67299.10    63672.14    397.85 o
  -1   1   5     8385.73     9108.30     44.66 o
   0   1   5      630.11      618.56      4.97 o
   1   1   5     1502.17     1386.13     10.12 o
   2   1   5      860.51      680.03      9.50 o
   3   1   5     2705.63     2910.08     17.55 o
   4   1   5    17914.39    17407.94     85.07 o
   5   1   5     2710.82     2860.54     15.41 o
   6   1   5     9514.93     8905.71     43.52 o
   7   1   5      716.19      868.83      6.35 o
   8   1   5      116.10      136.43      2.82 o
   9   1   5      547.07      629.96      5.73 o
  10   1   5     1921.33     1772.94     11.17 o
  11   1   5       13.35       30.61      3.07 o
  12   1   5     7165.03     7002.58     40.02 o
  13   1   5      481.67      456.27      6.88 o
  14   1   5      342.42      341.14      6.97 o
  15   1   5        0.08        0.00      4.09 o
  16   1   5      117.29      147.24      6.48 o
  17   1   5        5.04        4.88      4.88 o
 -17   2   5        7.44        0.00      3.97 o
 -16   2   5       24.36       32.95      3.90 o
 -15   2   5       34.90       37.02      3.73 o
 -14   2   5      116.26      132.74      5.55 o
 -13   2   5      500.53      463.55      7.81 o
 -12   2   5       28.82       10.81      3.62 o
 -11   2   5      982.39      921.77      8.44 o
 -10   2   5     1516.24     1576.16     12.32 o
  -9   2   5     1448.23     1393.29     12.22 o
  -8   2   5      242.60      199.87      5.20 o
  -7   2   5       86.67       53.40      2.86 o
  -6   2   5       39.01       46.48      2.78 o
  -5   2   5     2616.07     3031.45     20.61 o
  -4   2   5       16.04       56.53      1.91 o
  -3   2   5     8604.99     8895.88     55.70 o
  -2   2   5      299.58      232.53      3.23 o
  -1   2   5     1732.79     1965.75     12.03 o
   0   2   5     1477.89     1725.57     11.41 o
   1   2   5      275.28      296.58      3.78 o
   2   2   5      472.08      531.24      5.73 o
   3   2   5     1232.28     1334.13      9.45 o
   4   2   5      709.02      807.16      6.48 o
   5   2   5       15.14       18.00      2.18 o
   6   2   5      723.44      646.56      6.16 o
   7   2   5       50.33       58.36      2.32 o
   8   2   5      257.45      243.71      3.90 o
   9   2   5      418.46      423.39      5.71 o
  10   2   5     1350.49     1364.62      9.72 o
  11   2   5      830.98      800.66      7.63 o
  12   2   5      416.95      340.18      6.06 o
  13   2   5       76.56       91.98      4.51 o
  14   2   5       75.22       75.21      4.81 o
  15   2   5        4.03        8.51      4.14 o
  16   2   5        3.44       16.92      5.14 o
  17   2   5        1.14        0.00      4.95 o
 -17   3   5        0.02        0.00      4.91 o
 -16   3   5      832.58      797.63     14.81 o
 -15   3   5      206.21      219.97      5.40 o
 -14   3   5     2580.45     2797.41     24.01 o
 -13   3   5       35.42       38.72      3.62 o
 -12   3   5      395.83      308.52      6.86 o
 -11   3   5      151.73      178.65      6.52 o
 -10   3   5     1930.93     1933.61     18.08 o
  -9   3   5      394.42      475.79      7.78 o
  -8   3   5     5492.47     5306.22     40.18 o
  -7   3   5      145.16      230.23      5.49 o
  -6   3   5     6627.63     7444.02     54.10 o
  -5   3   5      345.96      423.01      4.40 o
  -4   3   5    12540.82    12396.19     74.00 o
  -3   3   5      903.84      731.21      6.46 o
  -2   3   5     5079.30     4895.50     32.26 o
  -1   3   5        0.06        1.86      1.70 o
   0   3   5      733.96      654.57      5.71 o
   1   3   5      107.25      113.85      2.52 o
   2   3   5      561.44      708.43      5.57 o
   3   3   5      180.06      239.30      3.73 o
   4   3   5    13659.77    13528.50     74.48 o
   5   3   5     1595.74     1286.22      9.40 o
   6   3   5     7063.90     6588.17     34.26 o
   7   3   5     1017.14     1090.75      8.22 o
   8   3   5     2521.94     2562.91     14.96 o
   9   3   5        0.50        1.55      2.31 o
  10   3   5     1503.26     1518.88     11.47 o
  11   3   5      254.95      198.17      4.71 o
  12   3   5      542.09      559.54      7.54 o
  13   3   5       26.26       14.66      3.83 o
  14   3   5      669.01      602.89      9.54 o
  15   3   5        2.92        4.28      4.62 o
  16   3   5      900.32      927.31     12.52 o
 -16   4   5       55.54       69.08      5.59 o
 -15   4   5        0.37        0.00      4.84 o
 -14   4   5      393.79      407.65     10.64 o
 -13   4   5      277.65      299.72      8.77 o
 -12   4   5       43.34       39.86      5.97 o
 -11   4   5      390.77      305.86      8.28 o
 -10   4   5     3067.63     3380.17     36.60 o
  -9   4   5        5.08        1.43      3.60 o
  -8   4   5      983.75     1005.57     11.88 o
  -7   4   5       12.09       13.67      2.56 o
  -6   4   5      929.10      815.63      7.07 o
  -5   4   5      216.46      197.27      3.54 o
  -4   4   5      989.92      684.61      9.33 o
  -3   4   5       20.29       24.69      2.42 o
  -2   4   5    10159.79    10703.40     61.50 o
  -1   4   5     1396.20     1368.12     10.41 o
   0   4   5    11289.05    11811.10     60.73 o
   1   4   5       12.15        8.47      1.73 o
   2   4   5     3757.88     3477.82     19.14 o
   3   4   5      444.94      373.48      4.49 o
   4   4   5      393.64      400.30      4.80 o
   5   4   5     2629.45     2581.50     17.01 o
   6   4   5      225.90      210.34      4.31 o
   7   4   5      206.62      219.02      4.12 o
   8   4   5      139.07      108.79      3.29 o
   9   4   5       73.64       76.37      3.59 o
  10   4   5     6269.01     6449.98     37.40 o
  11   4   5      244.34      271.40      6.92 o
  12   4   5      668.45      605.35     10.99 o
  13   4   5      104.80       70.54      4.94 o
  14   4   5      338.22      327.02      7.65 o
  15   4   5      239.18      222.49      7.20 o
  16   4   5       74.64       55.93      5.92 o
 -16   5   5      316.56      298.30      9.99 o
 -15   5   5        1.92        3.33      9.42 o
 -14   5   5     1108.71     1188.86     27.46 o
 -13   5   5        4.83        0.00      6.75 o
 -12   5   5     2918.97     2988.51     35.54 o
 -11   5   5      310.02      324.27      9.23 o
 -10   5   5      316.35      319.40      8.13 o
  -9   5   5        0.10        0.00      2.69 o
  -8   5   5     1210.48     1219.39     10.09 o
  -7   5   5       51.65       48.31      2.45 o
  -6   5   5     1774.79     1681.13     14.13 o
  -5   5   5      722.84      680.03      8.27 o
  -4   5   5     3842.52     3665.77     26.14 o
  -3   5   5       81.89       97.47      3.20 o
  -2   5   5     3934.82     4230.35     26.32 o
  -1   5   5       98.04      128.04      3.05 o
   0   5   5     5464.32     4944.66     28.08 o
   1   5   5      171.40      158.08      3.00 o
   2   5   5     5203.81     4927.72     26.62 o
   3   5   5      418.86      457.79      6.42 o
   4   5   5      589.73      631.42      6.50 o
   5   5   5        2.14        1.29      2.46 o
   6   5   5    11591.37    11625.56     65.54 o
   7   5   5       47.89       47.25      3.11 o
   8   5   5     5352.26     5328.83     30.28 o
   9   5   5      257.65      269.81      5.83 o
  10   5   5      759.79      710.36      8.86 o
  11   5   5      273.79      274.16      6.22 o
  12   5   5      177.46      179.09      5.66 o
  13   5   5       32.85       34.98      4.66 o
  14   5   5      423.40      369.41      8.89 o
  15   5   5       21.08       15.27      5.13 o
 -15   6   5        8.23        0.00     18.05 o
 -14   6   5       52.09       42.91     10.59 o
 -13   6   5        6.28        7.24      5.94 o
 -12   6   5        3.06        0.00      5.54 o
 -11   6   5        3.84        0.00      3.99 o
 -10   6   5      417.08      432.67      7.88 o
  -9   6   5      225.73      248.91      6.41 o
  -8   6   5      144.14      131.25      3.97 o
  -7   6   5       87.69       96.62      4.96 o
  -6   6   5      108.59       78.46      3.47 o
  -5   6   5      404.43      376.33      6.61 o
  -4   6   5       99.73       67.65      3.28 o
  -3   6   5      205.62      215.52      4.32 o
  -2   6   5       53.05       70.07      4.32 o
  -1   6   5      347.99      387.54      5.82 o
   0   6   5     3620.17     3527.73     21.59 o
   1   6   5      293.50      256.30      4.47 o
   2   6   5     1293.71     1341.16      9.50 o
   3   6   5       98.61      123.48      3.21 o
   4   6   5     1770.73     1768.79     12.44 o
   5   6   5      445.06      465.93      6.13 o
   6   6   5       81.88      109.49      4.59 o
   7   6   5      146.44      165.59      4.54 o
   8   6   5        6.85        0.00      3.92 o
   9   6   5      122.33      135.17      5.12 o
  10   6   5      294.22      346.37      7.41 o
  11   6   5      443.15      471.02      8.32 o
  12   6   5      209.64      196.23      6.50 o
  13   6   5       85.89       82.07      5.74 o
  14   6   5      346.34      367.94      8.92 o
  15   6   5      100.45       93.86      8.62 o
 -14   7   5      331.96      328.97     14.98 o
 -13   7   5       20.63        8.98      3.49 o
 -12   7   5     1461.23     1416.52     21.48 o
 -11   7   5      348.48      345.38      7.38 o
 -10   7   5      692.69      633.29      8.93 o
  -9   7   5       33.06       55.66      4.57 o
  -8   7   5      106.30       83.92      5.57 o
  -7   7   5       74.68      117.74      7.33 o
  -6   7   5     4227.93     4276.84     30.40 o
  -5   7   5       85.10       79.83      3.86 o
  -4   7   5     2482.32     2476.18     19.60 o
  -3   7   5       59.76       37.47      3.87 o
  -2   7   5      970.08     1038.10      9.45 o
  -1   7   5       83.14       89.09      3.49 o
   0   7   5     7397.50     7079.77     40.17 o
   1   7   5      597.02      552.93      6.53 o
   2   7   5     4648.41     4367.55     25.75 o
   3   7   5      643.07      765.73      7.35 o
   4   7   5      124.29      128.76      3.80 o
   5   7   5      127.68      126.05      3.96 o
   6   7   5      453.10      456.11      7.02 o
   7   7   5      198.26      170.32      5.49 o
   8   7   5     5518.49     5600.28     38.29 o
   9   7   5       94.05       85.08      4.93 o
  10   7   5     1016.60      963.30     11.70 o
  11   7   5      834.20      728.68     10.35 o
  12   7   5        6.71        9.55      4.56 o
  13   7   5      190.61      205.20      7.32 o
  14   7   5      662.43      697.65     11.60 o
 -13   8   5       10.93        5.43      4.57 o
 -12   8   5       64.30       46.19      7.88 o
 -11   8   5      191.10      178.49      6.46 o
 -10   8   5      127.75      115.07      7.46 o
  -9   8   5       93.29       99.63      5.32 o
  -8   8   5       26.92        0.00      3.43 o
  -7   8   5       14.49       20.70      3.86 o
  -6   8   5      148.60      150.48      5.46 o
  -5   8   5     1024.94      974.14     11.09 o
  -4   8   5      654.66      573.29     10.82 o
  -3   8   5      475.23      470.31      7.72 o
  -2   8   5      220.11      152.43      5.02 o
  -1   8   5       47.69       60.10      3.81 o
   0   8   5        2.99        0.00      3.04 o
   1   8   5       63.49       74.87      3.72 o
   2   8   5        1.90        0.00      4.51 o
   3   8   5     1284.59     1480.02     12.33 o
   4   8   5        0.07        0.00      3.52 o
   5   8   5      592.26      533.19      7.42 o
   6   8   5      181.01      176.02      5.76 o
   7   8   5        1.21        0.00      3.80 o
   8   8   5       18.37       13.75      5.99 o
   9   8   5       19.08        7.67      4.31 o
  10   8   5      178.90      158.03      6.77 o
  11   8   5        0.06        0.00      4.52 o
  12   8   5       52.61       57.34      5.77 o
  13   8   5        3.96        0.87      5.38 o
 -12   9   5      599.85      613.69     13.99 o
 -11   9   5       72.02       64.12      5.45 o
 -10   9   5       87.86       68.39      4.66 o
  -9   9   5        6.44        0.00      4.62 o
  -8   9   5      547.18      481.04      8.54 o
  -7   9   5      112.23       95.11      5.30 o
  -6   9   5     6299.17     6392.71     45.04 o
  -5   9   5        3.25        8.07      4.22 o
  -4   9   5     1861.15     1994.91     18.41 o
  -3   9   5      112.45       93.70      5.20 o
  -2   9   5      135.87      126.57      7.50 o
  -1   9   5       33.77       44.67      4.17 o
   0   9   5     1028.21      991.78     10.63 o
   1   9   5      622.50      619.37      9.34 o
   2   9   5     4716.28     4448.14     29.47 o
   3   9   5      879.59      955.01     11.17 o
   4   9   5      700.69      655.35      9.69 o
   5   9   5       26.24        7.03      4.64 o
   6   9   5       37.67       64.11      5.47 o
   7   9   5      364.00      361.81      9.15 o
   8   9   5     3159.32     3172.86     25.55 o
   9   9   5        5.88       18.10      5.01 o
  10   9   5      808.49      746.65     11.31 o
  11   9   5       26.52        9.83      5.47 o
  12   9   5       38.93       24.10      5.34 o
 -11  10   5       20.17       16.50      4.88 o
 -10  10   5        0.06        0.00      4.62 o
  -9  10   5        3.37        0.00      4.50 o
  -8  10   5       14.65        3.75      4.66 o
  -7  10   5       12.10       16.20      4.79 o
  -6  10   5      543.79      528.46      9.92 o
  -5  10   5       25.63        0.00      4.69 o
  -4  10   5      373.68      340.94      8.23 o
  -3  10   5        3.09        0.00      4.62 o
  -2  10   5       96.40      118.17      7.05 o
  -1  10   5       30.42       29.09      5.26 o
   0  10   5      318.85      358.20      8.09 o
   1  10   5      261.21      322.67      7.77 o
   2  10   5       93.82       84.73      6.13 o
   3  10   5        7.27        0.00      4.72 o
   4  10   5       12.57        5.99      5.50 o
   5  10   5        0.86        0.00      5.47 o
   6  10   5      170.79      181.64      7.64 o
   7  10   5       90.34       91.40      6.44 o
   8  10   5        2.16        0.00      5.24 o
   9  10   5      154.92      159.74      8.25 o
  10  10   5       35.35       29.47      5.94 o
  -9  11   5        7.28        0.00      5.03 o
  -8  11   5       12.28        7.77      5.15 o
  -7  11   5      281.05      271.51      8.03 o
  -6  11   5     1867.09     1901.47     19.39 o
  -5  11   5      466.73      515.50     11.06 o
  -4  11   5     1199.50     1184.46     15.91 o
  -3  11   5        3.55        0.00      5.54 o
  -2  11   5      575.29      582.54     12.66 o
  -1  11   5      121.70      108.19      7.10 o
   0  11   5     1337.69     1434.95     17.68 o
   1  11   5       22.35       11.66      6.15 o
   2  11   5     1832.42     1749.98     28.91 o
   3  11   5       99.58      112.11     10.33 o
   4  11   5      603.99      670.58     13.41 o
   5  11   5        1.97        0.00      6.21 o
   6  11   5      275.72      279.06      9.88 o
   7  11   5       14.61        7.16      9.72 o
   8  11   5      499.81      497.93     12.75 o
  -6  12   5       85.70      100.25      7.47 o
  -5  12   5       10.86       14.11      6.43 o
  -4  12   5      317.33      333.61     10.44 o
  -3  12   5       34.52       23.83      6.72 o
  -2  12   5       64.05       53.09      7.23 o
  -1  12   5        2.49        0.00      6.63 o
   0  12   5      259.94      318.43     11.69 o
   1  12   5        5.61        0.00      8.17 o
   2  12   5       31.89       23.02      8.52 o
   3  12   5       58.30       54.86      9.36 o
   4  12   5       72.33       48.12      8.32 o
   5  12   5       32.38        4.54      8.01 o
 -17   0   6        0.21        0.00      4.92 o
 -16   0   6      549.22      591.37     10.56 o
 -15   0   6      263.76      316.04      7.23 o
 -14   0   6     2064.28     2057.71     19.21 o
 -13   0   6      734.04      771.63     12.53 o
 -12   0   6      148.69      148.45      5.90 o
 -11   0   6     4618.10     4597.10     44.37 o
 -10   0   6      242.56      321.14      7.06 o
  -9   0   6     1814.53     1855.59     21.31 o
  -8   0   6    26849.52    26844.41    260.83 o
  -7   0   6        5.37        2.12      3.49 o
  -6   0   6    26247.64    25932.94    291.06 o
  -5   0   6     1286.93     1458.61     19.27 o
  -4   0   6     4306.14     4227.42     49.96 o
  -3   0   6     1140.62     1162.70     10.05 o
  -2   0   6    20316.08    19343.89    132.09 o
  -1   0   6     1204.80     1464.55     14.73 o
   0   0   6    54366.14    52711.02    382.33 o
   1   0   6    12260.54    12710.43    111.76 o
   2   0   6     2005.85     1805.64     21.69 o
   3   0   6      627.70      598.54      8.22 o
   4   0   6    13372.53    14659.38    109.20 o
   5   0   6     7166.87     7359.22     59.25 o
   6   0   6     7255.60     7198.37     52.60 o
   7   0   6     3872.35     4339.19     33.58 o
   8   0   6     8661.40     8737.31     59.68 o
   9   0   6       11.40       29.60      3.45 o
  10   0   6     1654.23     1618.42     15.20 o
  11   0   6      688.33      720.00     13.65 o
  12   0   6      737.47      752.08     11.80 o
  13   0   6      478.67      606.39     10.95 o
  14   0   6     4003.40     3941.77     36.03 o
  15   0   6      327.08      315.21     11.07 o
  16   0   6       10.47        0.00      7.02 o
  17   0   6       18.51       13.15      7.23 o
 -17   1   6        5.65        1.62      3.21 o
 -16   1   6      148.30      129.31      5.94 o
 -15   1   6      318.15      310.77      6.14 o
 -14   1   6      301.82      288.10      7.54 o
 -13   1   6        3.67        0.00      2.91 o
 -12   1   6       11.20        0.00      2.68 o
 -11   1   6        0.74        0.00      2.23 o
 -10   1   6       13.87       15.59      3.11 o
  -9   1   6      322.97      317.87      4.39 o
  -8   1   6     1113.38     1185.41      9.86 o
  -7   1   6      231.70      184.99      3.49 o
  -6   1   6     1977.49     1960.22     17.64 o
  -5   1   6     2075.58     2033.18     14.80 o
  -4   1   6      182.90      271.62      3.54 o
  -3   1   6     1467.27     1667.45     11.21 o
  -2   1   6     2931.85     2935.75     15.36 o
  -1   1   6     1138.17     1172.48      7.14 o
   0   1   6     1917.54     1866.73     11.40 o
   1   1   6       54.43       92.81      2.57 o
   2   1   6      727.58      870.85      8.29 o
   3   1   6      276.45      272.66      4.00 o
   4   1   6     1644.68     1625.68     10.15 o
   5   1   6       72.40      106.40      2.80 o
   6   1   6       67.59      118.25      2.66 o
   7   1   6      617.41      753.24      6.30 o
   8   1   6     2059.94     2090.89     12.34 o
   9   1   6       80.37       90.41      2.87 o
  10   1   6      170.58      123.02      3.36 o
  11   1   6      507.73      470.40      6.02 o
  12   1   6       40.23       42.52      3.56 o
  13   1   6      288.47      280.04      5.96 o
  14   1   6      154.69      129.08      5.32 o
  15   1   6       80.48       66.16      4.87 o
  16   1   6      158.43      162.70      6.69 o
  17   1   6        4.31        2.99      5.80 o
 -17   2   6        0.01        0.00      3.85 o
 -16   2   6      530.16      531.26      7.79 o
 -15   2   6        2.21        3.03      3.29 o
 -14   2   6     2952.85     2933.50     21.13 o
 -13   2   6      102.24       91.38      5.92 o
 -12   2   6      879.43      868.88      9.66 o
 -11   2   6      381.61      369.91      5.32 o
 -10   2   6       52.54       35.09      4.69 o
  -9   2   6      143.28      149.65      3.13 o
  -8   2   6     9697.01     9332.79     66.55 o
  -7   2   6       87.91      138.34      4.14 o
  -6   2   6     8203.89     8004.88     46.47 o
  -5   2   6        6.92       21.67      1.61 o
  -4   2   6     5067.57     5765.21     36.87 o
  -3   2   6      563.78      620.44      5.90 o
  -2   2   6      650.44      573.87      5.51 o
  -1   2   6      417.65      370.10      4.37 o
   0   2   6     5953.12     5575.27     32.93 o
   1   2   6      483.11      530.67      4.95 o
   2   2   6     2295.80     2145.70     13.85 o
   3   2   6        9.44        6.05      1.76 o
   4   2   6     2423.89     2712.23     16.53 o
   5   2   6      471.91      518.53      5.33 o
   6   2   6     7949.09     8341.72     42.71 o
   7   2   6        2.03        6.14      2.06 o
   8   2   6     5035.10     4515.16     24.11 o
   9   2   6     1441.37     1422.30     10.02 o
  10   2   6      443.45      493.94      5.86 o
  11   2   6      681.96      666.76      7.54 o
  12   2   6      781.95      763.19      8.59 o
  13   2   6       78.02       84.82      4.59 o
  14   2   6     1828.26     1837.07     16.10 o
  15   2   6       55.50       57.15      5.41 o
  16   2   6      676.59      701.75     12.03 o
 -17   3   6      102.16       99.29      6.14 o
 -16   3   6      266.00      285.86      6.69 o
 -15   3   6       27.33       43.59      3.80 o
 -14   3   6      397.86      391.69      8.31 o
 -13   3   6       54.85       64.03      4.61 o
 -12   3   6      445.13      489.40     13.57 o
 -11   3   6       61.85       53.25      5.06 o
 -10   3   6       91.28       84.25      4.97 o
  -9   3   6        0.59        0.03      3.31 o
  -8   3   6        6.07        0.00      3.01 o
  -7   3   6      150.02      126.34      4.12 o
  -6   3   6     2628.70     2545.41     17.52 o
  -5   3   6      294.54      317.05      4.05 o
  -4   3   6       85.86       46.43      2.26 o
  -3   3   6     3149.66     3212.46     22.15 o
  -2   3   6      409.03      277.14      3.16 o
  -1   3   6       35.11       38.93      2.97 o
   0   3   6      452.09      565.79      5.60 o
   1   3   6     2133.53     2258.59     13.53 o
   2   3   6     1604.77     1272.59      8.94 o
   3   3   6        0.29        2.76      1.80 o
   4   3   6     3967.98     3784.00     23.08 o
   5   3   6      206.76      181.31      3.64 o
   6   3   6        6.77        6.98      2.07 o
   7   3   6      200.93      224.07      4.21 o
   8   3   6      749.84      702.80      6.74 o
   9   3   6       26.49       23.94      2.66 o
  10   3   6        8.06       24.43      4.38 o
  11   3   6       45.64       28.06      3.57 o
  12   3   6     1214.85     1162.98     10.89 o
  13   3   6        8.63        3.50      4.22 o
  14   3   6        6.10        0.00      4.45 o
  15   3   6       41.21       31.15      5.17 o
  16   3   6      314.07      310.19      8.15 o
 -16   4   6      829.42      859.74     17.83 o
 -15   4   6       28.58       31.41      7.48 o
 -14   4   6      813.20      859.04     15.11 o
 -13   4   6      337.61      304.01      8.94 o
 -12   4   6     2241.25     2301.56     25.82 o
 -11   4   6       17.65        1.74      5.26 o
 -10   4   6     1001.74     1043.59     12.78 o
  -9   4   6      154.72      176.24      5.63 o
  -8   4   6     1989.51     1915.30     18.17 o
  -7   4   6      611.60      462.72      5.60 o
  -6   4   6     2319.43     2218.01     15.18 o
  -5   4   6      357.13      497.08      5.90 o
  -4   4   6     6259.21     6344.73     41.87 o
  -3   4   6      390.36      502.08      6.18 o
  -2   4   6     5694.95     5354.16     30.85 o
  -1   4   6      763.27      825.47      9.11 o
   0   4   6      669.67      563.25      5.70 o
   1   4   6      271.12      248.93      3.63 o
   2   4   6     8959.62     8514.09     42.17 o
   3   4   6      379.56      449.54      4.96 o
   4   4   6     2327.57     2238.79     14.62 o
   5   4   6       12.97        4.01      2.17 o
   6   4   6     4849.71     4977.31     29.05 o
   7   4   6      571.64      590.09      6.48 o
   8   4   6     2932.22     2606.14     16.22 o
   9   4   6        2.03        3.28      2.96 o
  10   4   6     1411.09     1484.81     12.31 o
  11   4   6        2.47        1.13      3.66 o
  12   4   6      566.94      615.89      8.85 o
  13   4   6       53.22       59.90      4.79 o
  14   4   6      556.94      569.11     10.26 o
  15   4   6        7.82        3.29      5.31 o
  16   4   6      904.08      877.23     13.26 o
 -16   5   6      332.89      372.60     18.94 o
 -15   5   6        3.48        0.00      8.60 o
 -14   5   6      360.53      382.96     13.00 o
 -13   5   6      238.03      262.11     22.97 o
 -12   5   6      662.93      666.79     15.20 o
 -11   5   6      176.36      138.18      7.33 o
 -10   5   6       10.41        7.68      4.48 o
  -9   5   6        8.13        0.00      3.17 o
  -8   5   6      206.93      220.41      4.25 o
  -7   5   6      476.13      525.66      6.14 o
  -6   5   6      710.23      707.50      6.24 o
  -5   5   6      485.78      568.47      7.04 o
  -4   5   6       14.30        4.63      2.49 o
  -3   5   6      395.98      305.36      4.80 o
  -2   5   6      518.43      586.01      6.34 o
  -1   5   6       75.14       69.90      2.81 o
   0   5   6     2860.74     2509.81     16.03 o
   1   5   6      382.25      444.79      5.09 o
   2   5   6     4109.21     3976.41     22.57 o
   3   5   6      939.32      954.46      8.50 o
   4   5   6    11824.71    11861.23     61.99 o
   5   5   6      325.40      385.51      5.37 o
   6   5   6     6778.47     6774.33     40.18 o
   7   5   6     2364.89     2476.33     16.81 o
   8   5   6      112.35      125.58      4.12 o
   9   5   6      117.60      102.40      4.51 o
  10   5   6     2777.54     2797.13     23.51 o
  11   5   6      763.69      797.14     10.24 o
  12   5   6       42.28       40.24      4.65 o
  13   5   6      137.67      128.02      5.73 o
  14   5   6       63.81       64.86      7.09 o
  15   5   6       30.82       12.34      5.44 o
 -15   6   6       15.81        5.63     10.72 o
 -14   6   6      150.29      158.89     11.71 o
 -13   6   6      395.07      388.86     14.92 o
 -12   6   6      100.76       92.99      9.92 o
 -11   6   6       71.22       91.25      6.61 o
 -10   6   6     2046.87     2088.13     19.07 o
  -9   6   6      417.89      450.66      8.02 o
  -8   6   6      228.10      199.71      5.17 o
  -7   6   6       16.85        0.00      2.74 o
  -6   6   6     1865.38     2061.86     17.14 o
  -5   6   6      160.15      158.58      4.63 o
  -4   6   6     7941.36     7633.89     47.76 o
  -3   6   6     1254.19     1297.47     13.88 o
  -2   6   6     5182.64     5201.70     33.82 o
  -1   6   6       42.04       28.21      2.73 o
   0   6   6     1475.98     1537.58     12.27 o
   1   6   6      932.12     1027.80      8.34 o
   2   6   6     3259.80     2995.65     19.74 o
   3   6   6       58.25       73.49      2.90 o
   4   6   6     3354.52     2975.42     18.58 o
   5   6   6        1.51        0.00      2.55 o
   6   6   6      918.29      817.66      8.83 o
   7   6   6       61.64       51.79      3.80 o
   8   6   6     3597.62     3510.86     25.85 o
   9   6   6        0.90        0.00      4.08 o
  10   6   6     2528.16     2705.74     21.74 o
  11   6   6        0.79        0.23      4.36 o
  12   6   6      573.23      531.55      9.27 o
  13   6   6      227.28      194.82      7.18 o
  14   6   6       19.80       31.35      7.50 o
  15   6   6        8.91        0.00      5.36 o
 -14   7   6      108.52       86.78     13.54 o
 -13   7   6      233.28      256.46     16.67 o
 -12   7   6        9.15        0.00     12.18 o
 -11   7   6      314.11      287.83      6.32 o
 -10   7   6       79.21       49.23      3.96 o
  -9   7   6      689.31      697.73      9.45 o
  -8   7   6        2.72       12.01      3.55 o
  -7   7   6       67.93       84.03      6.07 o
  -6   7   6        1.93        0.00      3.10 o
  -5   7   6      493.31      611.39      8.04 o
  -4   7   6      182.78      291.63      6.11 o
  -3   7   6        0.92        0.00      2.68 o
  -2   7   6       30.79       41.01      3.48 o
  -1   7   6      156.04      203.56      5.03 o
   0   7   6      271.98      234.39      5.03 o
   1   7   6      271.47      304.16      5.32 o
   2   7   6        0.74        1.34      2.50 o
   3   7   6        3.01        0.00      2.46 o
   4   7   6      388.08      385.69      5.93 o
   5   7   6      835.10      915.88      9.03 o
   6   7   6      435.32      448.65      7.27 o
   7   7   6        0.08        0.00      4.00 o
   8   7   6       27.13       25.17      5.33 o
   9   7   6      289.66      284.60      7.00 o
  10   7   6      427.43      447.77      8.59 o
  11   7   6       71.44       57.88      5.76 o
  12   7   6       14.79        6.58      4.98 o
  13   7   6      224.37      249.85      7.28 o
  14   7   6        0.21        0.00      5.23 o
 -13   8   6      100.39      114.71     11.42 o
 -12   8   6      509.25      500.31      9.31 o
 -11   8   6        6.91        8.16      5.61 o
 -10   8   6     2626.49     2703.40     26.15 o
  -9   8   6      630.88      656.52     13.24 o
  -8   8   6      394.63      341.18      8.47 o
  -7   8   6      108.93       98.67      4.70 o
  -6   8   6      211.37      187.88      5.41 o
  -5   8   6      793.03      875.49     10.56 o
  -4   8   6     3742.13     3678.75     27.91 o
  -3   8   6       10.60        0.00      3.75 o
  -2   8   6     6291.62     6496.09     40.84 o
  -1   8   6      370.85      348.92      6.23 o
   0   8   6       42.44       45.68      3.63 o
   1   8   6       14.15        0.00      3.10 o
   2   8   6     3567.32     3724.66     24.19 o
   3   8   6      204.58      233.43      5.30 o
   4   8   6     5856.06     5624.17     34.03 o
   5   8   6      605.18      607.09      8.06 o
   6   8   6       28.77       11.95      4.29 o
   7   8   6        4.53        0.00      4.23 o
   8   8   6       33.81       31.68      4.76 o
   9   8   6       16.82        0.00      4.46 o
  10   8   6     1411.81     1499.90     16.16 o
  11   8   6       56.30       44.33      5.30 o
  12   8   6      795.01      701.28     11.07 o
  13   8   6        0.14        0.53      5.39 o
 -12   9   6       85.89       67.58      6.87 o
 -11   9   6       33.75       44.92      6.27 o
 -10   9   6       14.56        0.00      3.97 o
  -9   9   6      195.19      180.29      5.82 o
  -8   9   6      242.91      249.43      6.94 o
  -7   9   6       21.97       12.66      4.34 o
  -6   9   6        9.81        0.00      5.85 o
  -5   9   6      164.45      178.19      6.78 o
  -4   9   6        0.02        0.00      4.95 o
  -3   9   6       43.07       40.09      4.66 o
  -2   9   6      119.41      123.87      5.50 o
  -1   9   6        0.56        0.00      3.43 o
   0   9   6       12.95        0.00      3.82 o
   1   9   6       67.59       44.65      4.22 o
   2   9   6      599.19      657.26      9.44 o
   3   9   6      544.87      547.83      9.20 o
   4   9   6      312.96      352.08      7.45 o
   5   9   6      692.63      763.30     11.57 o
   6   9   6      393.93      385.71      9.02 o
   7   9   6       90.66       90.94      5.90 o
   8   9   6      274.85      306.12      8.43 o
   9   9   6      294.04      258.87      7.98 o
  10   9   6        1.52        1.44      5.48 o
  11   9   6      100.69      101.69      6.63 o
  12   9   6       13.73        7.52      5.91 o
 -10  10   6     1355.42     1429.76     18.01 o
  -9  10   6      249.41      228.29      6.78 o
  -8  10   6       54.94       61.99      5.33 o
  -7  10   6       45.53       24.37      4.96 o
  -6  10   6      842.14      804.82     11.69 o
  -5  10   6        0.02        3.82      4.73 o
  -4  10   6     3388.74     3316.71     27.35 o
  -3  10   6      431.54      469.37      9.54 o
  -2  10   6     2572.17     2535.83     24.22 o
  -1  10   6      170.02      174.94      6.79 o
   0  10   6       17.06        4.93      5.01 o
   1  10   6       42.11       43.90      5.39 o
   2  10   6        5.22        0.00      4.70 o
   3  10   6        0.34        0.00      4.39 o
   4  10   6     3406.89     3290.64     31.69 o
   5  10   6       30.61       31.88      6.61 o
   6  10   6     1080.10     1105.38     15.50 o
   7  10   6       15.35       14.97      5.44 o
   8  10   6      350.38      377.99      9.68 o
   9  10   6       51.82       40.05      6.05 o
  10  10   6      467.21      515.96     11.23 o
  -8  11   6      258.97      312.09      9.26 o
  -7  11   6      231.28      228.92      7.58 o
  -6  11   6       16.10        7.26      5.33 o
  -5  11   6        0.06        0.00      5.16 o
  -4  11   6        8.89        1.20      7.99 o
  -3  11   6      141.31      130.28      7.21 o
  -2  11   6      142.50      148.40      8.12 o
  -1  11   6      438.00      407.16     10.95 o
   0  11   6       83.49       68.18      6.81 o
   1  11   6       61.83      106.14      7.70 o
   2  11   6      476.17      512.42     12.26 o
   3  11   6        0.01        0.00      5.97 o
   4  11   6      258.52      305.88     10.95 o
   5  11   6       31.73       39.62      7.04 o
   6  11   6       67.99       53.71      7.32 o
   7  11   6        4.04        0.00      6.88 o
   8  11   6       96.34       91.91      8.97 o
  -5  12   6       76.23       95.03      7.37 o
  -4  12   6      456.48      470.59     12.15 o
  -3  12   6      225.42      196.11      9.16 o
  -2  12   6      698.72      641.21     14.26 o
  -1  12   6       35.20       39.35      7.97 o
   0  12   6     1196.27     1212.32     18.16 o
   1  12   6        4.17        0.00      8.12 o
   2  12   6      311.82      329.32     12.91 o
   3  12   6        1.83        0.00      9.44 o
   4  12   6      211.89      201.40     10.71 o
   5  12   6        0.37        2.01      8.06 o
 -17   1   7       75.31      100.01      4.24 o
 -16   1   7      496.95      473.88      7.51 o
 -15   1   7       68.91      106.75      4.19 o
 -14   1   7      589.56      602.65      7.62 o
 -13   1   7      278.97      324.68      5.53 o
 -12   1   7     1316.15     1448.22     11.62 o
 -11   1   7     2974.81     3047.52     21.37 o
 -10   1   7     2642.72     2616.75     18.66 o
  -9   1   7      308.07      337.43      4.66 o
  -8   1   7       38.79       29.87      2.82 o
  -7   1   7      177.45      134.17      3.19 o
  -6   1   7     8346.67     7805.95     49.13 o
  -5   1   7     2420.53     2281.23     15.67 o
  -4   1   7    27201.59    26580.56    171.12 o
  -3   1   7     4367.30     4793.07     28.26 o
  -2   1   7      212.60      175.62      2.51 o
  -1   1   7     1853.95     1722.27     10.35 o
   0   1   7      665.76      557.63      4.96 o
   1   1   7     2169.97     2254.80     15.72 o
   2   1   7    16257.34    15304.28     94.95 o
   3   1   7       71.99       64.99      2.69 o
   4   1   7    14250.63    13869.71     76.05 o
   5   1   7        8.46        0.67      2.25 o
   6   1   7     6464.52     7158.11     36.00 o
   7   1   7     1397.80     1516.05     10.11 o
   8   1   7     3879.61     3758.11     20.74 o
   9   1   7      283.33      307.14      4.80 o
  10   1   7     5986.57     5783.12     32.45 o
  11   1   7     1554.07     1385.04     10.49 o
  12   1   7        8.79       11.25      3.49 o
  13   1   7        0.33        1.03      3.86 o
  14   1   7      705.44      742.35     10.04 o
  15   1   7      194.38      163.54      6.40 o
  16   1   7     1093.98     1141.52     22.80 o
 -17   2   7        3.02        0.00      3.93 o
 -16   2   7       47.13       35.54      4.16 o
 -15   2   7       19.41       31.94      3.54 o
 -14   2   7       30.35       36.87      3.33 o
 -13   2   7      135.28      123.61      5.61 o
 -12   2   7      219.79      212.69      6.57 o
 -11   2   7        2.99        0.00      2.86 o
 -10   2   7      501.60      591.59      6.45 o
  -9   2   7     1090.30     1196.36      9.14 o
  -8   2   7      103.61       79.06      3.30 o
  -7   2   7        3.28        3.49      1.85 o
  -6   2   7      774.79      800.14      6.71 o
  -5   2   7     5865.43     6461.04     41.42 o
  -4   2   7       92.67      140.97      3.43 o
  -3   2   7     3904.84     4161.71     25.16 o
  -2   2   7      294.26      205.54      2.72 o
  -1   2   7      466.46      481.88      4.40 o
   0   2   7      787.94      746.00      6.28 o
   1   2   7     1581.59     1735.31     12.83 o
   2   2   7     2627.01     2748.35     18.04 o
   3   2   7      172.71      153.04      3.49 o
   4   2   7       89.31       49.02      3.03 o
   5   2   7      374.11      423.19      5.07 o
   6   2   7      336.18      217.27      3.95 o
   7   2   7       14.74       22.34      2.37 o
   8   2   7      211.95      286.73      4.55 o
   9   2   7      100.16       75.44      3.33 o
  10   2   7     1664.21     1518.19     10.89 o
  11   2   7      231.43      250.95      5.37 o
  12   2   7       18.00       22.77      3.65 o
  13   2   7      171.07      197.01      5.79 o
  14   2   7      217.34      208.79      6.75 o
  15   2   7        2.20       11.68      5.42 o
  16   2   7        1.04        2.57      5.75 o
 -16   3   7      748.70      739.39     10.81 o
 -15   3   7       49.33       54.41      5.48 o
 -14   3   7      866.40      841.89     13.27 o
 -13   3   7      365.56      368.64      7.71 o
 -12   3   7      350.30      336.38      9.18 o
 -11   3   7      108.20      109.01      5.78 o
 -10   3   7     3223.40     3245.34     28.96 o
  -9   3   7      210.05      191.36      5.71 o
  -8   3   7     1444.44     1578.41     15.33 o
  -7   3   7      929.98      859.31      7.18 o
  -6   3   7     6771.14     6126.22     36.50 o
  -5   3   7      328.11      259.41      4.90 o
  -4   3   7    11753.69    11825.91     71.06 o
  -3   3   7      707.27      571.50      5.93 o
  -2   3   7     2193.66     2119.77     12.95 o
  -1   3   7      858.05     1066.39      8.00 o
   0   3   7       10.18       14.57      2.14 o
   1   3   7      207.86      211.24      4.42 o
   2   3   7    10825.71    10262.72     53.47 o
   3   3   7      754.63      986.25      8.36 o
   4   3   7    11925.75    11540.70     68.14 o
   5   3   7        1.32        2.01      2.34 o
   6   3   7       16.09       15.66      2.42 o
   7   3   7     1493.38     1720.81     12.48 o
   8   3   7     2362.78     2611.08     16.28 o
   9   3   7     1173.41     1104.96      9.22 o
  10   3   7     4456.80     4204.28     25.28 o
  11   3   7       60.21       65.06      3.94 o
  12   3   7      314.71      327.58      7.01 o
  13   3   7      238.15      262.86      6.84 o
  14   3   7      436.96      447.17      9.20 o
  15   3   7       50.86       58.68      5.92 o
  16   3   7      615.57      653.48     13.04 o
 -16   4   7       24.04       20.78      7.67 o
 -15   4   7       34.57       36.62      7.36 o
 -14   4   7        7.17        3.60      6.85 o
 -13   4   7      200.13      196.20      8.13 o
 -12   4   7      448.65      482.04     13.04 o
 -11   4   7      266.40      312.52      9.05 o
 -10   4   7      154.82      154.99      6.89 o
  -9   4   7      805.63      679.34     10.11 o
  -8   4   7     1851.02     1707.14     14.17 o
  -7   4   7      559.37      729.11      6.90 o
  -6   4   7       46.20       95.02      3.79 o
  -5   4   7      790.02      809.39      7.32 o
  -4   4   7      362.95      434.10      5.99 o
  -3   4   7      353.03      315.03      5.08 o
  -2   4   7      508.30      500.00      6.50 o
  -1   4   7       10.55        0.00      1.85 o
   0   4   7      868.55      685.42      6.24 o
   1   4   7    12432.72    12606.44     64.98 o
   2   4   7      102.97      111.11      2.97 o
   3   4   7     6999.53     7504.22     39.03 o
   4   4   7     5459.45     5255.31     30.42 o
   5   4   7      778.22      860.34      7.84 o
   6   4   7     1192.80     1293.28     10.88 o
   7   4   7     2186.90     2230.30     15.47 o
   8   4   7     3875.33     3951.40     23.73 o
   9   4   7       46.33       67.32      3.61 o
  10   4   7      115.24       90.67      4.51 o
  11   4   7      116.31      111.32      4.82 o
  12   4   7     1005.69     1063.68     12.20 o
  13   4   7      664.32      632.31      9.91 o
  14   4   7      284.75      268.53      7.91 o
  15   4   7       31.97       55.16      6.00 o
  16   4   7        0.29        7.66      6.44 o
 -15   5   7        0.08        0.00      8.42 o
 -14   5   7      397.55      388.49     12.64 o
 -13   5   7      165.29      198.24      9.53 o
 -12   5   7      992.63     1013.04     18.46 o
 -11   5   7        7.32        5.62     11.57 o
 -10   5   7     1158.00     1134.65     15.31 o
  -9   5   7      405.45      519.01      6.96 o
  -8   5   7     3034.38     3188.53     21.31 o
  -7   5   7      176.65      213.19      4.26 o
  -6   5   7     1679.89     1477.90     11.71 o
  -5   5   7      191.41      269.75      5.33 o
  -4   5   7     1236.46     1309.37     11.46 o
  -3   5   7     1832.58     1958.99     14.71 o
  -2   5   7     7815.78     7330.91     45.62 o
  -1   5   7      261.59      281.45      4.72 o
   0   5   7     1636.52     1565.03     11.69 o
   1   5   7       36.96       19.50      2.22 o
   2   5   7     4615.98     4620.38     23.95 o
   3   5   7     1379.58     1403.68      9.88 o
   4   5   7     2154.08     2148.21     14.26 o
   5   5   7      410.44      455.37      6.81 o
   6   5   7     8309.36     8213.95     48.01 o
   7   5   7      115.34      108.79      4.20 o
   8   5   7     3389.29     3205.40     21.85 o
   9   5   7      283.10      255.27      6.32 o
  10   5   7      233.83      222.04      6.11 o
  11   5   7       12.95       28.86      4.49 o
  12   5   7     1478.37     1489.83     16.79 o
  13   5   7       23.27       10.10      4.81 o
  14   5   7      188.61      188.48      7.27 o
  15   5   7        8.28        0.00      5.17 o
 -15   6   7        2.31        0.00      9.57 o
 -14   6   7       47.40       31.11      9.36 o
 -13   6   7      189.87      162.36     11.36 o
 -12   6   7      378.83      381.47     15.68 o
 -11   6   7       30.67       13.60      5.00 o
 -10   6   7      493.87      541.79      9.19 o
  -9   6   7      705.31      683.49      9.72 o
  -8   6   7     1856.38     1781.63     16.30 o
  -7   6   7      112.44      116.82      4.41 o
  -6   6   7      248.82      251.42      5.78 o
  -5   6   7        0.09        0.00      3.27 o
  -4   6   7       27.05       34.47      3.03 o
  -3   6   7      137.96       99.16      3.39 o
  -2   6   7       55.95       43.10      3.04 o
  -1   6   7       97.58      107.21      3.73 o
   0   6   7     1761.98     1929.71     13.76 o
   1   6   7      758.17      840.95      7.49 o
   2   6   7      226.82      248.08      4.29 o
   3   6   7      169.26      164.57      3.69 o
   4   6   7      645.10      638.32      6.79 o
   5   6   7        6.98        9.31      2.87 o
   6   6   7        1.07        0.00      3.79 o
   7   6   7      261.42      263.60      5.80 o
   8   6   7     1720.23     1822.67     16.48 o
   9   6   7       85.75      118.36      5.40 o
  10   6   7      355.84      353.06      7.72 o
  11   6   7       84.84       76.41      5.34 o
  12   6   7      509.51      554.40      9.54 o
  13   6   7      227.69      227.43      7.02 o
  14   6   7        8.72        0.00      5.41 o
 -14   7   7      425.52      433.06     20.48 o
 -13   7   7       75.72       58.17     13.07 o
 -12   7   7      306.99      317.88     14.74 o
 -11   7   7        4.67        0.00      7.74 o
 -10   7   7      639.52      591.05      8.86 o
  -9   7   7       98.39       46.22      4.71 o
  -8   7   7     3290.55     3457.43     29.78 o
  -7   7   7       21.39       36.98      4.57 o
  -6   7   7     1266.24     1172.98     11.33 o
  -5   7   7        1.35        0.00      3.18 o
  -4   7   7       85.31       95.79      4.61 o
  -3   7   7       29.41       32.12      3.11 o
  -2   7   7     6998.46     6597.24     40.88 o
  -1   7   7       12.81        4.44      2.93 o
   0   7   7     5580.61     5788.34     32.85 o
   1   7   7     1371.37     1390.79     11.13 o
   2   7   7        5.23        0.00      2.49 o
   3   7   7       64.56       57.84      3.18 o
   4   7   7     1195.27     1371.23     11.23 o
   5   7   7      107.06       99.50      4.22 o
   6   7   7     6398.88     6112.73     37.93 o
   7   7   7      502.69      484.68      8.73 o
   8   7   7     1374.64     1282.75     13.57 o
   9   7   7       17.93        6.09      4.44 o
  10   7   7        9.26        4.30      4.63 o
  11   7   7       67.22       83.30      5.63 o
  12   7   7     1109.26     1211.45     17.15 o
  13   7   7      276.24      297.65      7.88 o
  14   7   7      464.65      434.37     11.29 o
 -13   8   7        0.95        0.65      5.33 o
 -12   8   7       72.77       88.99      7.58 o
 -11   8   7       30.67       24.68      5.20 o
 -10   8   7       52.36       61.74      8.17 o
  -9   8   7        9.12        1.61      4.90 o
  -8   8   7      188.35      163.88      6.75 o
  -7   8   7      255.38      265.62      6.22 o
  -6   8   7      332.48      353.56      7.62 o
  -5   8   7      201.22      174.26      7.90 o
  -4   8   7        2.13        0.00      4.02 o
  -3   8   7      134.35      168.74      6.30 o
  -2   8   7      135.15      152.98      5.27 o
  -1   8   7       75.44       57.79      4.16 o
   0   8   7      105.06      127.46      4.83 o
   1   8   7       55.50       45.70      4.09 o
   2   8   7      463.11      405.21      6.85 o
   3   8   7        0.73        1.58      3.51 o
   4   8   7      125.33      178.00      5.25 o
   5   8   7       18.90       14.71      3.99 o
   6   8   7      302.89      334.61      8.07 o
   7   8   7      295.14      294.17      7.15 o
   8   8   7       54.43       48.71      4.96 o
   9   8   7       39.93       30.37      4.89 o
  10   8   7       54.37       48.17      5.34 o
  11   8   7      100.23       83.22      6.31 o
  12   8   7        1.43        0.00      5.55 o
  13   8   7        5.39       18.27      5.83 o
 -12   9   7       67.71       69.31      6.58 o
 -11   9   7      234.48      215.98      8.08 o
 -10   9   7      456.25      441.38     11.17 o
  -9   9   7       51.31       52.80      4.63 o
  -8   9   7     4475.36     4754.45     37.59 o
  -7   9   7      231.14      279.30      7.08 o
  -6   9   7     1689.80     1642.50     16.16 o
  -5   9   7      175.10      156.36      6.80 o
  -4   9   7      122.84       93.09      5.18 o
  -3   9   7      276.49      289.15      7.19 o
  -2   9   7     1367.39     1318.96     14.36 o
  -1   9   7       24.29       25.33      4.34 o
   0   9   7     3471.48     3479.03     25.57 o
   1   9   7      917.41      860.65     10.72 o
   2   9   7       20.72        9.70      4.22 o
   3   9   7       95.92       63.26      4.90 o
   4   9   7      364.15      411.61      7.90 o
   5   9   7        2.08        7.01      4.90 o
   6   9   7     2003.32     1967.76     21.07 o
   7   9   7      106.91      100.97      6.31 o
   8   9   7      332.64      318.01      8.49 o
   9   9   7       32.17       23.79      5.80 o
  10   9   7      205.57      195.98      7.71 o
  11   9   7       11.51        4.39      5.70 o
 -10  10   7      193.44      184.97      7.07 o
  -9  10   7       19.21       14.97      5.42 o
  -8  10   7       49.07       67.66      6.16 o
  -7  10   7        7.58        0.00      4.66 o
  -6  10   7      864.02      948.06     12.63 o
  -5  10   7      125.27      106.86      6.47 o
  -4  10   7        5.15        0.00      5.09 o
  -3  10   7      120.37      121.32      6.05 o
  -2  10   7       42.26        4.88      5.33 o
  -1  10   7       81.21       67.59      6.15 o
   0  10   7       46.52       26.05      5.73 o
   1  10   7      104.70      116.26      5.80 o
   2  10   7      188.25      207.65      7.34 o
   3  10   7       12.83        7.53      5.53 o
   4  10   7      133.28      151.66      8.58 o
   5  10   7      108.80       99.17      7.57 o
   6  10   7       61.57       53.22      6.92 o
   7  10   7       94.99      110.91      7.93 o
   8  10   7      260.07      297.07     10.27 o
   9  10   7       76.89       62.95      6.93 o
  10  10   7      307.68      352.19     10.49 o
  -8  11   7      786.91      866.28     12.85 o
  -7  11   7       85.88       94.92      6.47 o
  -6  11   7      927.27      983.38     13.65 o
  -5  11   7      385.14      383.01     10.01 o
  -4  11   7      100.81      102.78      6.95 o
  -3  11   7       31.76       23.24      5.95 o
  -2  11   7      305.28      323.64      9.77 o
  -1  11   7       41.75       23.61      6.30 o
   0  11   7     2019.29     1938.50     21.24 o
   1  11   7        8.95        1.04      6.57 o
   2  11   7      929.12      991.81     16.09 o
   3  11   7      185.73      192.01      9.66 o
   4  11   7      408.37      463.39     13.13 o
   5  11   7       13.43        2.84      7.51 o
   6  11   7     1098.93     1059.71     19.20 o
   7  11   7       82.87       85.24     13.38 o
   8  11   7      270.69      273.02     11.40 o
  -5  12   7        2.86        7.02      6.11 o
  -4  12   7        0.10        0.00      6.37 o
  -3  12   7        6.65        0.00      6.55 o
  -2  12   7      355.25      398.87     11.43 o
  -1  12   7      108.71      100.19      8.89 o
   0  12   7        0.21        0.00      7.64 o
   1  12   7       80.17       94.60      9.79 o
   2  12   7        6.20        5.76      9.80 o
   3  12   7       50.05       55.31     15.97 o
   4  12   7       14.25        0.00      8.84 o
 -17   0   8       39.80       42.87      7.70 o
 -16   0   8     1600.28     1522.89     17.92 o
 -15   0   8        0.47       11.08      3.97 o
 -14   0   8      799.56      796.29     10.73 o
 -13   0   8     1157.43     1062.73     17.42 o
 -12   0   8       22.95       17.18      5.13 o
 -11   0   8       13.11        0.00      4.66 o
 -10   0   8     4904.04     5373.11     64.89 o
  -9   0   8      509.41      436.66     10.30 o
  -8   0   8     3724.81     3760.32     46.15 o
  -7   0   8        3.32        6.84      4.37 o
  -6   0   8      133.95      217.01     23.55 o
  -5   0   8     6423.18     6974.29     61.91 o
  -4   0   8     2152.80     2430.23     18.66 o
  -3   0   8    14436.60    14068.65     96.85 o
  -1   0   8     3181.31     3281.23     24.86 o
   0   0   8    16919.68    16162.88    111.62 o
   1   0   8    28418.62    28588.32    226.00 o
   2   0   8    13110.71    14657.24    145.84 o
   3   0   8      336.06      354.91      7.65 o
   4   0   8    24668.54    24377.67    194.23 o
   5   0   8       14.57        0.34      3.27 o
   6   0   8     5022.11     4371.82     34.82 o
   7   0   8       12.19       28.45      5.75 o
   8   0   8      676.26      644.09     10.06 o
   9   0   8      950.17      962.03     11.91 o
  10   0   8     1682.35     1677.86     16.19 o
  11   0   8        2.70        0.00      3.98 o
  12   0   8     2794.08     3002.03     28.79 o
  13   0   8       87.77      100.05      7.34 o
  14   0   8     1031.62      976.81     16.45 o
  15   0   8       16.46       24.37      7.75 o
  16   0   8        1.93        0.00      9.71 o
 -17   1   8      107.33      109.47      5.16 o
 -16   1   8      363.90      390.57      7.39 o
 -15   1   8       14.65       15.66      3.64 o
 -14   1   8      635.35      609.93      8.07 o
 -13   1   8        5.84        0.00      2.80 o
 -12   1   8      206.76      214.30      5.87 o
 -11   1   8     1101.45     1079.94      9.55 o
 -10   1   8      711.01      752.27      7.00 o
  -9   1   8      293.26      292.33      4.68 o
  -8   1   8       19.66        7.18      2.00 o
  -7   1   8      500.71      541.79      5.71 o
  -6   1   8      217.37      176.05      4.09 o
  -5   1   8      189.42      216.11      3.78 o
  -4   1   8        1.13        2.58      1.59 o
  -3   1   8     1186.34     1170.97      7.48 o
  -2   1   8       26.06       43.63      1.96 o
  -1   1   8     1026.72     1100.42      7.34 o
   0   1   8      560.51      752.55      7.84 o
   1   1   8       82.47       63.89      2.49 o
   2   1   8      741.99      682.47      9.18 o
   3   1   8      530.52      579.77      7.24 o
   4   1   8       34.08       57.81      2.78 o
   5   1   8      968.15     1011.80      8.18 o
   6   1   8      179.26      195.63      3.80 o
   7   1   8      878.78      958.43      7.77 o
   8   1   8      178.67      272.13      4.68 o
   9   1   8      365.07      410.90      5.60 o
  10   1   8      302.99      322.91      5.36 o
  11   1   8       19.59       15.76      3.32 o
  12   1   8      301.29      282.34      5.79 o
  13   1   8      215.06      267.66      6.60 o
  14   1   8      393.62      406.07      9.30 o
  15   1   8        0.58        0.00      5.41 o
  16   1   8       18.54       19.83      6.22 o
 -16   2   8     1460.53     1460.57     13.29 o
 -15   2   8      104.04      120.97      5.32 o
 -14   2   8      834.01      867.63      8.93 o
 -13   2   8      154.81      151.58      5.57 o
 -12   2   8       14.43       11.41      4.29 o
 -11   2   8      793.52      858.45      9.82 o
 -10   2   8     4654.56     4778.39     32.09 o
  -9   2   8      529.35      520.01      7.97 o
  -8   2   8     7463.15     7403.37     43.49 o
  -7   2   8       57.44       61.33      2.57 o
  -6   2   8      292.51      335.80      4.70 o
  -5   2   8      230.39      206.14      3.86 o
  -4   2   8     5257.86     5049.42     30.24 o
  -3   2   8       22.96       69.67      2.04 o
  -2   2   8     5512.12     4939.93     25.52 o
  -1   2   8     4071.32     4350.48     23.79 o
   0   2   8       51.03       20.86      1.92 o
   1   2   8       76.96       72.31      2.62 o
   2   2   8     1830.45     1990.61     14.19 o
   3   2   8     1721.49     1843.45     15.55 o
   4   2   8    25299.86    25430.66    143.31 o
   5   2   8      181.51      163.55      4.08 o
   6   2   8    11380.33    10365.27     52.83 o
   7   2   8      674.69      689.07      6.83 o
   8   2   8      654.52      690.05      7.07 o
   9   2   8      578.56      550.96      6.61 o
  10   2   8      125.68      153.44      4.22 o
  11   2   8      118.01      141.24      4.68 o
  12   2   8     1609.75     1590.39     13.48 o
  13   2   8       48.23       45.69      5.05 o
  14   2   8      337.18      339.56      8.84 o
  15   2   8      136.31      146.43      8.41 o
  16   2   8       69.65       72.12      7.24 o
 -16   3   8       69.08       56.23      4.93 o
 -15   3   8       17.29       13.57      4.32 o
 -14   3   8      266.27      246.49      6.87 o
 -13   3   8      219.51      243.70      8.01 o
 -12   3   8      103.95       79.06      5.93 o
 -11   3   8     1193.79     1236.03     16.13 o
 -10   3   8      478.39      473.59      9.70 o
  -9   3   8     2251.97     2224.28     20.01 o
  -8   3   8     3809.80     4042.96     25.38 o
  -7   3   8       94.68       76.15      3.30 o
  -6   3   8      708.92      586.19      6.02 o
  -5   3   8       27.14        9.82      2.59 o
  -4   3   8       37.75       89.25      2.84 o
  -3   3   8       17.35       12.59      1.77 o
  -2   3   8     3218.10     3591.99     20.04 o
  -1   3   8     1325.52     1280.89      9.44 o
   0   3   8       58.08      110.47      3.00 o
   1   3   8        4.37        1.62      1.94 o
   2   3   8     8674.51     8587.06     46.92 o
   3   3   8      864.79      827.76      7.63 o
   4   3   8      495.08      534.37      6.25 o
   5   3   8      202.38      189.57      4.09 o
   6   3   8     2803.20     2814.93     18.22 o
   7   3   8      671.48      698.88      7.04 o
   8   3   8       29.82       55.83      4.35 o
   9   3   8      654.43      783.10      7.97 o
  10   3   8       11.44       26.74      3.47 o
  11   3   8      281.37      292.35      6.45 o
  12   3   8       66.59       84.04      4.83 o
  13   3   8       39.95       54.14      4.98 o
  14   3   8      363.48      382.68      9.53 o
  15   3   8       44.95       38.32      6.55 o
  16   3   8      185.45      184.62      8.48 o
 -16   4   8      478.41      494.80     14.68 o
 -15   4   8       36.05       19.79      9.03 o
 -14   4   8      302.67      369.70     10.98 o
 -13   4   8      120.22      111.38      7.11 o
 -12   4   8      853.62      807.83     13.92 o
 -11   4   8       14.13        8.80      5.14 o
 -10   4   8     1720.27     1736.71     19.01 o
  -9   4   8      150.38      144.77      8.07 o
  -8   4   8     2346.24     2347.58     16.27 o
  -7   4   8       12.02        2.86      2.21 o
  -6   4   8     3597.52     3821.40     24.39 o
  -5   4   8      869.69     1005.07     11.55 o
  -4   4   8     6061.23     5476.97     33.71 o
  -3   4   8      274.82      273.14      5.18 o
  -2   4   8     6437.44     6856.39     39.18 o
  -1   4   8      125.18       87.65      3.30 o
   1   4   8       28.12       19.17      2.36 o
   2   4   8       97.17       56.10      2.75 o
   3   4   8       88.62       70.28      2.82 o
   4   4   8    11372.56    11184.59     60.82 o
   5   4   8       48.19       58.58      3.28 o
   6   4   8    10826.27    10429.39     59.69 o
   7   4   8      397.37      438.46      6.55 o
   8   4   8     2175.36     2335.07     16.53 o
   9   4   8       85.04       97.84      4.08 o
  10   4   8       25.80       30.62      4.24 o
  11   4   8      194.15      207.34      6.09 o
  12   4   8      354.45      343.64      7.69 o
  13   4   8      117.28      104.35      5.86 o
  14   4   8      838.93      836.83     12.82 o
  15   4   8       10.39        6.38      6.17 o
 -15   5   8        6.47        0.00      8.92 o
 -14   5   8       79.56       76.66      8.42 o
 -13   5   8      312.41      291.40     11.06 o
 -12   5   8        3.56        0.00      6.53 o
 -11   5   8      551.28      630.31     14.52 o
 -10   5   8      164.96      163.63      7.19 o
  -9   5   8      574.58      652.96      8.39 o
  -8   5   8     2201.13     2231.46     16.22 o
  -7   5   8      346.77      338.51      4.87 o
  -6   5   8      112.03      103.56      3.70 o
  -5   5   8       12.85       23.65      3.42 o
  -4   5   8      512.67      487.50      6.44 o
  -3   5   8     2180.60     2408.45     17.43 o
  -2   5   8      574.76      782.53      7.69 o
  -1   5   8     1328.39     1370.28     11.15 o
   0   5   8      403.10      396.30      5.35 o
   1   5   8     1276.80     1336.58     10.32 o
   2   5   8       16.71        6.93      2.28 o
   3   5   8      172.32      119.61      3.25 o
   4   5   8        4.06        1.51      2.82 o
   5   5   8      518.09      554.90      6.77 o
   6   5   8      188.47      180.87      4.29 o
   7   5   8      534.09      622.31      8.05 o
   8   5   8      487.81      480.17      7.42 o
   9   5   8       65.64       92.41      5.19 o
  10   5   8       23.26       21.59      5.37 o
  11   5   8       10.81       15.08      4.55 o
  12   5   8      580.16      533.03     10.68 o
  13   5   8       58.02       42.70      5.34 o
  14   5   8      306.45      298.29      9.34 o
  15   5   8       15.65        0.00      6.13 o
 -15   6   8       55.40       57.72     10.36 o
 -14   6   8      345.88      359.91     15.52 o
 -13   6   8       34.59       23.54      9.00 o
 -12   6   8      921.82      852.42     19.87 o
 -11   6   8      364.57      405.22     14.47 o
 -10   6   8      104.74      111.25      5.11 o
  -9   6   8      260.38      323.42     10.20 o
  -8   6   8      585.35      549.22      7.88 o
  -7   6   8       68.29      120.77      4.46 o
  -6   6   8     6946.02     6946.99     47.27 o
  -5   6   8      152.55      176.63      4.38 o
  -4   6   8     1388.99     1364.97     11.87 o
  -3   6   8      163.22       97.08      4.03 o
  -2   6   8      178.42      186.36      4.42 o
  -1   6   8       26.19       26.33      3.06 o
   0   6   8    10971.64    10704.32     58.56 o
   1   6   8      856.67      896.66      7.87 o
   2   6   8     9408.99     9520.98     48.15 o
   3   6   8        0.88        1.93      2.56 o
   4   6   8       29.51        2.75      2.61 o
   5   6   8        0.13        0.06      3.05 o
   6   6   8       26.93        8.67      3.45 o
   7   6   8       22.84       14.95      3.71 o
   8   6   8     5938.74     5943.77     40.61 o
   9   6   8      152.67      158.18      5.98 o
  10   6   8     1919.15     1874.15     19.80 o
  11   6   8       11.11        3.45      4.76 o
  12   6   8      358.12      370.15      8.45 o
  13   6   8       75.76       84.82      6.35 o
  14   6   8      670.56      670.19     13.22 o
 -14   7   8       59.85       58.34     13.15 o
 -13   7   8        0.39        0.00     11.25 o
 -12   7   8        2.61        1.82      6.92 o
 -11   7   8        3.77        0.00      6.67 o
 -10   7   8        3.39        0.00      4.40 o
  -9   7   8       66.23       55.56      5.08 o
  -8   7   8      564.62      686.64     10.65 o
  -7   7   8      252.48      312.03      7.72 o
  -6   7   8      131.18       87.76      3.82 o
  -5   7   8      526.57      462.74      8.32 o
  -4   7   8     1285.06     1326.81     12.95 o
  -3   7   8      643.90      699.36      9.49 o
  -2   7   8      168.09      178.67      4.82 o
  -1   7   8      420.82      453.02      7.32 o
   0   7   8      105.74       85.39      4.08 o
   1   7   8      467.41      472.79      6.44 o
   2   7   8        6.05        1.70      2.86 o
   3   7   8       17.16       41.62      3.39 o
   4   7   8      575.79      515.78      7.37 o
   5   7   8      130.16      120.24      4.83 o
   6   7   8       43.78       53.48      4.16 o
   7   7   8       26.16       28.64      4.45 o
   8   7   8      364.89      386.62      8.16 o
   9   7   8       68.81       59.35      5.24 o
  10   7   8       10.23       10.15      4.84 o
  11   7   8       62.18       68.49      6.13 o
  12   7   8        6.83        7.28      5.48 o
  13   7   8       18.81       13.52      5.82 o
 -13   8   8      203.31      216.30     17.73 o
 -12   8   8     1723.67     1730.55     40.41 o
 -11   8   8      183.06      190.96      8.83 o
 -10   8   8      512.19      471.73      9.85 o
  -9   8   8       50.54       55.41      9.17 o
  -8   8   8     1480.56     1357.13     16.50 o
  -7   8   8       67.10      103.18      4.66 o
  -6   8   8     2790.39     2929.33     23.32 o
  -5   8   8      180.38      206.09      5.89 o
  -4   8   8      780.83      812.94     10.59 o
  -3   8   8       45.43       13.34      4.02 o
  -2   8   8       37.30       26.44      4.22 o
  -1   8   8      154.50      156.87      5.14 o
   0   8   8     1972.48     1925.78     16.86 o
   1   8   8      100.41      116.17      5.90 o
   2   8   8     8416.65     8330.94     50.03 o
   3   8   8      941.69     1047.80     10.69 o
   4   8   8       60.35       53.39      4.58 o
   5   8   8       44.14       25.35      4.28 o
   6   8   8      401.59      461.50      9.45 o
   7   8   8      178.42      142.18      6.41 o
   8   8   8      414.45      426.87      9.36 o
   9   8   8       96.37       91.33      6.35 o
  10   8   8      612.96      557.06     10.92 o
  11   8   8      171.96      137.57      7.23 o
  12   8   8       83.98       76.75      7.12 o
 -11   9   8       11.24        7.14      6.13 o
 -10   9   8        2.30        0.00      4.59 o
  -9   9   8        3.78        0.00      4.06 o
  -8   9   8       35.64       13.48      4.85 o
  -7   9   8        3.03        2.94      4.44 o
  -6   9   8        3.67        0.00      4.96 o
  -5   9   8      264.64      259.11      6.85 o
  -4   9   8      220.93      212.67      6.87 o
  -3   9   8       19.28        5.51      4.51 o
  -2   9   8       12.64        6.72      4.45 o
  -1   9   8      559.10      531.77     10.21 o
   0   9   8       96.46      135.57      5.78 o
   1   9   8       76.90       57.28      5.11 o
   2   9   8       29.05       24.80      4.74 o
   3   9   8      436.64      465.86      8.87 o
   4   9   8        0.41        0.00      4.36 o
   5   9   8      378.54      318.76      9.42 o
   6   9   8       21.56       30.90      7.48 o
   7   9   8        0.87        0.00      5.46 o
   8   9   8       52.99       32.23      6.21 o
   9   9   8       15.80        0.00      5.45 o
  10   9   8       68.94       65.01      6.36 o
  11   9   8       27.10       28.18      6.22 o
 -10  10   8      161.98      141.93      6.09 o
  -9  10   8        2.48        1.83      5.60 o
  -8  10   8      645.60      620.51     10.46 o
  -7  10   8       92.45      109.83      6.01 o
  -6  10   8     2655.17     2769.14     24.15 o
  -5  10   8      819.39      862.62     12.34 o
  -4  10   8     1745.08     1793.03     18.15 o
  -3  10   8      356.17      350.16      8.76 o
  -2  10   8      162.12      153.58      7.13 o
  -1  10   8      172.74      168.01      7.93 o
   0  10   8      260.92      309.40      9.17 o
   1  10   8       83.65       52.42      5.62 o
   2  10   8      875.43      854.16     12.60 o
   3  10   8       37.31       31.58      5.67 o
   4  10   8      453.40      471.66     14.12 o
   5  10   8        0.06        0.00      6.00 o
   6  10   8      697.51      762.32     14.38 o
   7  10   8       72.75       69.69      7.57 o
   8  10   8      969.05      993.71     21.60 o
   9  10   8       37.39       23.95      7.10 o
  -8  11   8       96.86      101.33      7.55 o
  -7  11   8       87.63       79.50      6.29 o
  -6  11   8       41.67       59.46      6.02 o
  -5  11   8        0.18        0.00      5.61 o
  -4  11   8      139.31      140.14      7.58 o
  -3  11   8      111.87       99.03      6.90 o
  -2  11   8        1.89        7.10      6.18 o
  -1  11   8      118.00      124.65      7.94 o
   0  11   8      312.58      344.11     11.42 o
   1  11   8       43.45       65.22      7.55 o
   2  11   8      142.35      182.25      9.65 o
   3  11   8        3.34        0.00      7.03 o
   4  11   8      357.91      347.55     11.84 o
   5  11   8      428.18      521.91     14.37 o
   6  11   8      212.46      254.05     13.15 o
   7  11   8       13.92       26.01      8.39 o
  -4  12   8      350.78      332.54     12.82 o
  -3  12   8       11.32       11.52      6.89 o
  -2  12   8      195.83      227.45      9.57 o
  -1  12   8       53.66       60.55      8.49 o
   0  12   8      645.55      799.53     16.56 o
   1  12   8      194.42      238.31     13.31 o
   2  12   8      853.87      892.48     21.31 o
   3  12   8       15.96        0.00     10.07 o
 -16   1   9      526.24      580.74      8.72 o
 -15   1   9       77.34       76.45      4.33 o
 -14   1   9      682.90      672.23      8.46 o
 -13   1   9       64.00       99.97      4.03 o
 -12   1   9     1484.24     1511.42     13.38 o
 -11   1   9      102.23      121.48      3.92 o
 -10   1   9      173.89      136.75      3.85 o
  -9   1   9      176.05      177.05      3.72 o
  -8   1   9     1473.41     1477.02     12.83 o
  -7   1   9      344.26      386.87      5.83 o
  -6   1   9     8096.75     7796.87     49.45 o
  -5   1   9     1099.57     1383.27     10.85 o
  -4   1   9      868.28      783.66      6.01 o
  -3   1   9     2138.71     2154.65     12.31 o
  -2   1   9       24.14       25.66      1.68 o
  -1   1   9       28.34        8.03      1.65 o
   0   1   9    18369.06    17720.17     89.61 o
   1   1   9     1378.70     1446.46     11.07 o
   2   1   9    35819.06    36458.88    235.87 o
   3   1   9       43.90       32.40      6.09 o
   4   1   9     2884.49     3306.18     23.11 o
   5   1   9       85.06       46.66      2.90 o
   6   1   9     5905.08     6020.63     33.32 o
   7   1   9      219.81      282.63      4.97 o
   8   1   9     3386.11     3088.59     21.53 o
   9   1   9       92.94       82.58      3.52 o
  10   1   9      275.32      324.35      5.89 o
  11   1   9       53.62       33.33      3.46 o
  12   1   9      798.66      751.89      9.64 o
  13   1   9      271.93      233.10      7.65 o
  14   1   9     2500.54     2646.95     24.90 o
  15   1   9       58.26       64.49      6.84 o
  16   1   9      398.94      417.55     12.72 o
 -16   2   9       34.03       36.70      4.17 o
 -15   2   9        2.01        1.41      3.58 o
 -14   2   9      185.94      188.35      4.73 o
 -13   2   9        4.94        0.00      3.01 o
 -12   2   9       33.28       15.67      3.57 o
 -11   2   9     1060.27     1060.60     11.47 o
 -10   2   9        3.80       10.34      3.20 o
  -9   2   9      181.98      149.49      3.61 o
  -8   2   9     2083.99     2044.23     14.47 o
  -7   2   9     1831.52     1892.18     14.42 o
  -6   2   9        1.24        5.18      2.06 o
  -5   2   9       13.35        1.40      1.91 o
  -4   2   9     6711.16     6333.12     37.51 o
  -3   2   9     3609.63     3829.79     20.39 o
  -2   2   9     1614.33     1669.10     10.21 o
  -1   2   9     1002.94      985.87      7.34 o
   0   2   9     2921.82     2982.42     18.69 o
   1   2   9     4692.50     4656.68     28.96 o
   2   2   9     2439.88     2797.70     19.85 o
   3   2   9      101.55      105.69      3.47 o
   4   2   9      344.08      298.56      5.68 o
   5   2   9       85.00       72.19      3.33 o
   6   2   9      351.66      293.19      4.94 o
   7   2   9      177.35      142.38      3.75 o
   8   2   9     2252.02     2223.76     14.79 o
   9   2   9        3.83        3.81      2.89 o
  10   2   9     1518.57     1649.38     12.51 o
  11   2   9      527.57      586.67      8.77 o
  12   2   9     2253.79     2303.24     18.77 o
  13   2   9      356.12      316.38      8.49 o
  14   2   9        0.26        0.00      5.30 o
  15   2   9      142.57      163.54      8.12 o
  16   2   9      101.23       90.57      8.13 o
 -16   3   9      677.80      671.25     15.03 o
 -15   3   9       42.79       31.90      5.81 o
 -14   3   9     1161.16     1143.46     13.69 o
 -13   3   9      301.29      303.89      7.48 o
 -12   3   9      584.77      632.89     10.04 o
 -11   3   9       66.85       59.80      7.93 o
 -10   3   9     1108.17     1073.45     10.13 o
  -9   3   9      457.63      509.73      6.30 o
  -8   3   9     3210.79     3053.01     20.03 o
  -7   3   9      141.14      139.67      3.97 o
  -6   3   9     7272.49     7240.45     43.12 o
  -5   3   9       23.28       55.77      2.80 o
  -4   3   9     1094.02     1237.42      9.93 o
  -3   3   9        1.39        1.11      1.59 o
  -2   3   9     1388.34     1241.32      8.70 o
  -1   3   9      283.55      383.48      5.17 o
   0   3   9    14991.98    14843.06     84.98 o
   1   3   9     1040.13     1139.48      9.78 o
   2   3   9     3048.47     2786.79     19.08 o
   3   3   9      619.98      747.78      7.48 o
   4   3   9     3238.66     3330.44     22.50 o
   5   3   9       37.45       51.16      3.33 o
   6   3   9     2390.78     2462.78     18.62 o
   7   3   9        3.07       12.81      3.77 o
   8   3   9     5449.59     4974.96     28.17 o
   9   3   9     1357.60     1390.84     11.96 o
  10   3   9      168.22      186.45      5.24 o
  11   3   9      122.03       94.63      4.94 o
  12   3   9        4.24        0.00      4.35 o
  13   3   9      546.77      495.76     10.52 o
  14   3   9     1081.93     1128.03     16.26 o
  15   3   9       18.33        7.02      6.39 o
 -16   4   9      104.88      110.95     10.21 o
 -15   4   9        4.53        0.00      6.15 o
 -14   4   9        2.63        0.00      6.48 o
 -13   4   9       29.58       26.30      5.84 o
 -12   4   9      255.71      259.56      8.85 o
 -11   4   9      341.04      354.04     10.71 o
 -10   4   9     1047.08      979.84     17.14 o
  -9   4   9        6.86        0.00      2.48 o
  -8   4   9      139.24      140.50      3.65 o
  -7   4   9      102.52       82.64      3.08 o
  -6   4   9      119.76      107.03      3.20 o
  -5   4   9      282.37      260.09      4.70 o
  -4   4   9      226.37      229.44      4.61 o
  -3   4   9      432.78      523.85      5.53 o
  -2   4   9     1281.20     1276.17      9.44 o
  -1   4   9      566.02      665.50      6.98 o
   0   4   9       39.76       60.08      2.96 o
   1   4   9     1054.31     1073.94      9.28 o
   2   4   9     3937.60     4125.99     24.75 o
   3   4   9       35.93       63.10      3.20 o
   4   4   9      607.54      659.72      7.35 o
   5   4   9       71.01       81.72      3.74 o
   6   4   9      568.93      492.12     10.75 o
   7   4   9       55.67       28.25      3.72 o
   8   4   9      236.33      223.62      5.33 o
   9   4   9      102.11      107.22      4.56 o
  10   4   9       21.40       44.28      4.61 o
  11   4   9     1117.20     1304.78     13.92 o
  12   4   9      533.81      551.64      9.58 o
  13   4   9        4.32        0.00      5.88 o
  14   4   9       51.06       55.48      6.75 o
  15   4   9        0.35        0.00      6.21 o
 -15   5   9      185.56      202.32     12.13 o
 -14   5   9       20.50       13.43      7.40 o
 -13   5   9      119.72       94.92      8.46 o
 -12   5   9     1140.82     1136.37     19.82 o
 -11   5   9      191.28      161.92     12.10 o
 -10   5   9     2933.51     2794.25     27.13 o
  -9   5   9      398.43      356.75      7.57 o
  -8   5   9     2132.34     1989.47     17.00 o
  -7   5   9        1.53        0.00      2.83 o
  -6   5   9     1180.48     1220.82     11.25 o
  -5   5   9      116.37      132.55      4.90 o
  -4   5   9     1875.81     1944.58     13.75 o
  -3   5   9       58.01       46.62      2.62 o
  -2   5   9     1389.87     1244.76     10.05 o
  -1   5   9     1857.76     1873.01     13.70 o
   0   5   9     2303.89     2297.84     16.08 o
   1   5   9       65.24       68.11      3.26 o
   2   5   9     6420.70     6484.73     34.76 o
   3   5   9      659.52      628.86      6.73 o
   4   5   9     3931.43     3667.56     21.60 o
   5   5   9       15.06        7.32      3.00 o
   6   5   9     2413.85     2292.32     16.31 o
   7   5   9      294.84      288.13      6.09 o
   8   5   9     1823.56     1794.70     15.01 o
   9   5   9        0.38        0.00      4.04 o
  10   5   9     2481.56     2588.87     22.27 o
  11   5   9       29.16       23.67      4.82 o
  12   5   9      590.04      593.56     10.91 o
  13   5   9        8.41        0.00      5.34 o
  14   5   9      105.53      112.51      7.61 o
 -14   6   9       27.17       24.24     11.48 o
 -13   6   9        2.88        0.00      8.27 o
 -12   6   9        0.22        7.55     11.20 o
 -11   6   9      750.21      728.92     14.01 o
 -10   6   9     1002.29      887.06     15.66 o
  -9   6   9       30.90       47.59      3.92 o
  -8   6   9       62.41       83.07      4.39 o
  -7   6   9       95.99      126.93      4.91 o
  -6   6   9       82.46       93.10      4.47 o
  -5   6   9      483.35      432.73      5.97 o
  -4   6   9      243.78      169.02      4.46 o
  -3   6   9       20.19        4.74      2.65 o
  -2   6   9     1125.80     1093.35     10.10 o
  -1   6   9       95.87       71.27      3.58 o
   0   6   9       76.94       41.96      3.34 o
   1   6   9       20.88       28.59      3.01 o
   2   6   9     3112.94     3041.03     18.87 o
   3   6   9      626.09      610.44      6.83 o
   4   6   9        0.26        1.21      2.86 o
   5   6   9       83.13      120.92      4.54 o
   6   6   9     1934.41     1892.81     15.35 o
   7   6   9        1.44        2.50      3.70 o
   8   6   9       13.23        4.39      4.42 o
   9   6   9        9.26        0.51      4.91 o
  10   6   9      285.32      306.54      7.94 o
  11   6   9      199.39      224.89      7.94 o
  12   6   9       32.54       43.45      6.33 o
  13   6   9       25.09       20.55      5.77 o
  14   6   9      178.72      192.85      9.96 o
 -13   7   9       19.99       27.00     12.24 o
 -12   7   9     1196.04     1203.64     31.55 o
 -11   7   9       55.08       69.20      5.89 o
 -10   7   9     3839.99     4031.74     34.36 o
  -9   7   9      213.28      244.95      7.42 o
  -8   7   9      864.47      740.12     11.15 o
  -7   7   9        7.33       11.76      4.64 o
  -6   7   9        6.78        1.72      3.15 o
  -5   7   9       17.73       14.99      3.72 o
  -4   7   9     2311.80     2268.87     19.00 o
  -3   7   9       13.26       21.12      3.99 o
  -2   7   9     3009.37     3162.12     22.25 o
  -1   7   9      874.23      790.81      9.25 o
   0   7   9      336.74      313.05      5.84 o
   1   7   9      604.73      583.45      7.59 o
   2   7   9     2183.72     2271.16     15.65 o
   3   7   9      393.42      399.62      6.73 o
   4   7   9     6362.47     6081.30     38.00 o
   5   7   9      307.11      338.91      6.87 o
   6   7   9      276.16      270.25      6.59 o
   7   7   9      453.24      397.65      8.35 o
   8   7   9       66.54       55.06      5.51 o
   9   7   9       74.46       50.68      5.57 o
  10   7   9     2594.80     2683.36     24.42 o
  11   7   9        4.55        0.00      5.77 o
  12   7   9      890.86      860.55     13.25 o
  13   7   9      210.74      185.71      7.93 o
 -12   8   9        6.35        0.00      8.26 o
 -11   8   9       93.82       95.68      6.25 o
 -10   8   9        0.05        0.00      5.04 o
  -9   8   9      125.38      113.68      6.63 o
  -8   8   9        3.26        2.80      5.41 o
  -7   8   9      573.35      624.65      8.94 o
  -6   8   9        1.28        0.00      3.86 o
  -5   8   9       45.66       58.29      4.58 o
  -4   8   9      457.02      467.94      8.41 o
  -3   8   9      540.39      559.72      9.07 o
  -2   8   9       43.33       38.40      4.49 o
  -1   8   9       86.23      113.56      5.21 o
   0   8   9     1556.84     1517.64     13.98 o
   1   8   9        2.51        0.00      4.00 o
   2   8   9      175.00      187.36      5.98 o
   3   8   9       87.12       89.01      4.92 o
   4   8   9       36.61       32.20      4.63 o
   5   8   9        4.49        0.00      5.51 o
   6   8   9        3.30        1.37      5.11 o
   7   8   9       53.92       22.70      5.30 o
   8   8   9      249.16      255.33      8.42 o
   9   8   9       66.12       40.32      5.73 o
  10   8   9      371.96      385.62      9.68 o
  11   8   9       35.27       29.35      6.30 o
  12   8   9        0.22        0.00      6.27 o
 -11   9   9       34.07       33.89      6.15 o
 -10   9   9      982.48     1169.97     18.33 o
  -9   9   9       89.45       98.66      5.04 o
  -8   9   9     2179.79     2121.83     19.75 o
  -7   9   9        0.79        2.51      4.62 o
  -6   9   9      346.68      274.62      7.40 o
  -5   9   9        4.68        0.00      4.40 o
  -4   9   9     2870.43     2813.65     23.76 o
  -3   9   9        1.38        0.92      4.30 o
  -2   9   9     1910.71     1989.27     18.87 o
  -1   9   9        6.10        9.17      5.06 o
   0   9   9        6.83        0.00      4.36 o
   1   9   9      154.44      154.40      6.50 o
   2   9   9      427.44      492.56      9.27 o
   3   9   9       48.68       59.73      5.43 o
   4   9   9     2352.55     2309.30     21.89 o
   5   9   9      379.13      365.16     10.22 o
   6   9   9      658.64      672.50     13.29 o
   7   9   9       73.15       59.62      7.00 o
   8   9   9        3.43        1.12      6.50 o
   9   9   9       10.48       14.12      7.33 o
  10   9   9     1221.24     1294.39     18.88 o
  11   9   9        2.77        0.00      7.10 o
  -9  10   9      112.04       97.09      6.57 o
  -8  10   9        5.71        0.74      5.00 o
  -7  10   9      160.23      174.14      8.47 o
  -6  10   9        7.42        0.00      5.75 o
  -5  10   9      104.50       71.72      5.87 o
  -4  10   9        0.22        0.00      4.66 o
  -3  10   9      461.58      463.98     10.48 o
  -2  10   9     1472.28     1380.27     17.02 o
  -1  10   9       24.80       13.15      5.71 o
   0  10   9        4.91        0.00      5.65 o
   1  10   9       40.71       38.09      6.50 o
   2  10   9      655.84      732.13     12.08 o
   3  10   9      227.77      260.21      8.47 o
   4  10   9       11.39        6.97      7.16 o
   5  10   9        0.16        0.00      6.80 o
   6  10   9      184.73      212.75     10.23 o
   7  10   9      200.91      211.17      9.37 o
   8  10   9       38.00       27.34      7.28 o
   9  10   9       22.22       17.17      7.15 o
  -7  11   9       16.16        9.72      5.50 o
  -6  11   9      472.08      545.06     10.70 o
  -5  11   9      195.99      224.35      8.59 o
  -4  11   9      747.21      794.84     13.59 o
  -3  11   9      176.94      171.05      7.78 o
  -2  11   9      508.29      513.43     12.30 o
  -1  11   9       72.88       69.95      7.25 o
   0  11   9       96.74       95.31      8.69 o
   1  11   9       49.05       27.17      7.88 o
   2  11   9      429.65      478.72     12.30 o
   3  11   9       69.49       41.07      8.99 o
   4  11   9     1245.92     1218.96     20.25 o
   5  11   9       22.46       17.90      8.82 o
   6  11   9     1110.48     1156.88     27.49 o
  -3  12   9      143.27      137.71      8.54 o
  -2  12   9       31.79       20.10      6.91 o
  -1  12   9        7.72        7.02      7.41 o
   0  12   9       13.02        5.79      7.74 o
   1  12   9      237.60      212.46     12.89 o
   2  12   9      138.05      161.62     14.42 o
 -16   0  10      283.40      317.66     11.99 o
 -15   0  10        3.74        0.00      3.97 o
 -14   0  10       33.82       25.82      3.98 o
 -13   0  10       20.99       12.10      5.58 o
 -12   0  10     3241.97     3104.83     37.32 o
 -11   0  10     1457.26     1296.20     20.90 o
 -10   0  10     1224.61     1214.10     19.81 o
  -9   0  10     2753.02     2788.32     36.92 o
  -8   0  10     2616.26     2939.17     31.76 o
  -7   0  10       40.13       33.93      2.78 o
  -6   0  10     5001.76     5364.78     48.62 o
  -5   0  10       31.48       25.17      2.76 o
  -4   0  10    14891.79    13804.37     95.72 o
  -3   0  10      406.67      404.66     10.80 o
  -2   0  10    15493.07    16297.82    122.23 o
  -1   0  10       63.09      145.06      3.94 o
   0   0  10      285.08      372.37      6.27 o
   1   0  10       48.38       22.80      3.28 o
   2   0  10    18057.21    18304.21    161.45 o
   3   0  10      269.08      265.69      8.80 o
   4   0  10     4485.71     4027.27     40.71 o
   5   0  10       11.72        0.61      3.71 o
   6   0  10      124.42      102.93      5.16 o
   7   0  10      224.95      238.77      6.98 o
   8   0  10     2548.81     2737.10     24.52 o
   9   0  10      426.07      458.51      9.74 o
  10   0  10     1845.87     1828.89     20.60 o
  11   0  10      153.45      228.31      7.90 o
  12   0  10     1385.07     1388.34     21.88 o
  13   0  10      106.94      147.42     12.42 o
  14   0  10      329.43      296.38     15.34 o
  15   0  10        2.08        2.13     10.53 o
  16   0  10     1050.11     1046.54     41.49 o
 -16   1  10      242.98      258.47      7.52 o
 -15   1  10      262.34      279.43      6.50 o
 -14   1  10      191.49      196.19      5.23 o
 -13   1  10       85.76      104.35      4.09 o
 -12   1  10       14.61        2.18      3.20 o
 -11   1  10      435.79      402.34      6.48 o
 -10   1  10       46.06       56.01      3.23 o
  -9   1  10        2.03        0.00      2.93 o
  -8   1  10      591.58      671.12      9.53 o
  -7   1  10       22.61       17.78      2.61 o
  -6   1  10      893.93      904.56      7.91 o
  -5   1  10      466.47      444.23      4.63 o
  -4   1  10      519.66      504.52      4.62 o
  -3   1  10       21.77       58.72      2.77 o
  -2   1  10     1142.20      996.70      8.13 o
  -1   1  10     1511.46     1539.22      9.87 o
   0   1  10       76.87      112.40      3.02 o
   1   1  10      976.64     1169.44     10.74 o
   2   1  10      174.63      150.96      5.65 o
   3   1  10       74.10       57.24      5.46 o
   4   1  10      717.39      729.34      8.76 o
   5   1  10      121.27      119.83      3.95 o
   6   1  10      857.63      833.58      8.67 o
   7   1  10      801.28      870.33      9.57 o
   8   1  10      581.81      586.10      7.43 o
   9   1  10       21.11       30.31      3.55 o
  10   1  10       12.68        7.07      3.51 o
  11   1  10       57.69       65.71      4.38 o
  12   1  10       63.39      103.04      5.95 o
  13   1  10       38.02       52.65      6.40 o
  14   1  10      133.34      128.77      9.09 o
  15   1  10       18.27       16.33      8.38 o
  16   1  10       48.40       35.33      8.90 o
 -16   2  10      360.16      403.01      8.22 o
 -15   2  10       97.66       90.65      4.54 o
 -14   2  10      287.30      295.23      7.41 o
 -13   2  10      205.18      204.58      5.38 o
 -12   2  10     1102.49     1079.61     11.02 o
 -11   2  10      661.90      708.83      9.27 o
 -10   2  10     1904.30     1850.13     17.00 o
  -9   2  10       75.53       81.93      3.61 o
  -8   2  10      510.77      538.31      5.86 o
  -7   2  10     2459.98     2576.12     18.86 o
  -6   2  10     9112.14     9101.09     55.19 o
  -5   2  10      157.25      122.51      3.21 o
  -4   2  10    12062.05    11793.69     62.36 o
  -3   2  10     3278.84     3012.09     16.77 o
  -2   2  10     2724.58     2629.62     15.10 o
  -1   2  10     6699.16     7007.23     37.28 o
   0   2  10       95.98      122.56      3.17 o
   1   2  10     1667.99     1729.67     13.69 o
   2   2  10     7266.96     6935.88     44.07 o
   3   2  10      180.96      192.04      4.77 o
   4   2  10     9057.75     8357.84     52.69 o
   5   2  10      564.85      625.76      7.98 o
   6   2  10     1601.44     1687.34     14.13 o
   7   2  10     1273.25     1356.21     14.16 o
   8   2  10      760.14      848.79      9.19 o
   9   2  10       11.79        9.45      3.20 o
  10   2  10     1111.60     1107.16     10.73 o
  11   2  10      332.34      369.53      8.03 o
  12   2  10      692.93      718.50     10.62 o
  13   2  10       15.69        0.00      5.83 o
  14   2  10      392.11      368.11     10.28 o
  15   2  10        0.56        0.00      7.55 o
 -16   3  10      372.68      407.26      9.22 o
 -15   3  10       33.71       29.47      6.10 o
 -14   3  10        1.27        0.00      4.28 o
 -13   3  10      437.06      384.15      8.65 o
 -12   3  10      881.17      870.10     12.17 o
 -11   3  10      479.28      462.11      7.77 o
 -10   3  10        9.08        5.76      3.81 o
  -9   3  10       28.48       14.83      3.31 o
  -8   3  10      200.91      174.42      4.79 o
  -7   3  10       30.05       68.84      2.59 o
  -6   3  10      151.10      146.43      6.26 o
  -5   3  10      782.13      821.89      7.83 o
  -4   3  10     1497.45     1604.87     10.85 o
  -3   3  10      234.86      186.28      3.21 o
  -2   3  10      378.89      442.53      4.94 o
  -1   3  10      146.99      137.05      4.37 o
   0   3  10       22.54       11.94      2.56 o
   1   3  10       88.47       53.40      3.89 o
   2   3  10      380.45      378.54      5.90 o
   3   3  10     3867.03     4016.16     25.40 o
   4   3  10      381.80      378.80      7.48 o
   5   3  10     3028.00     3211.93     22.43 o
   6   3  10       87.63       87.05      4.49 o
   7   3  10     1453.14     1597.32     12.85 o
   8   3  10      667.68      677.97      8.18 o
   9   3  10      227.56      312.97      6.07 o
  10   3  10     1121.59     1044.88     11.00 o
  11   3  10       87.39      107.51      6.00 o
  12   3  10      124.90      144.37      7.24 o
  13   3  10        9.43        3.00      5.71 o
  14   3  10      160.34      145.03      7.94 o
  15   3  10       50.67       25.93      7.29 o
 -15   4  10       72.60       88.77      7.88 o
 -14   4  10      135.64      116.15      8.72 o
 -13   4  10       74.25       70.10      7.83 o
 -12   4  10      683.65      732.46     13.61 o
 -11   4  10      327.29      313.57      7.66 o
 -10   4  10     2169.35     2164.92     21.85 o
  -9   4  10      348.78      326.16      6.16 o
  -8   4  10     2977.40     2998.57     22.90 o
  -7   4  10      871.86      902.77      8.13 o
  -6   4  10     2294.21     2085.97     17.41 o
  -5   4  10      335.61      345.47      5.57 o
  -4   4  10      804.16      817.86      7.21 o
  -3   4  10     1380.76     1330.29     11.14 o
  -2   4  10     1443.83     1393.51     10.29 o
  -1   4  10       49.38       43.13      3.25 o
   0   4  10     5492.29     5541.82     34.48 o
   1   4  10      308.48      403.03      6.14 o
   2   4  10    10654.61    10798.55     58.90 o
   3   4  10      456.89      527.69      6.66 o
   4   4  10     4483.34     4345.91     29.28 o
   5   4  10      522.86      540.32      7.52 o
   6   4  10     2295.46     2286.17     17.73 o
   7   4  10      165.16      155.16      4.84 o
   8   4  10      141.56      145.35      6.80 o
   9   4  10      287.61      251.12      5.89 o
  10   4  10      334.78      279.78      7.82 o
  11   4  10       13.22       14.99      5.08 o
  12   4  10      768.39      793.22     12.19 o
  13   4  10       82.22       73.70      6.25 o
  14   4  10      567.42      590.85     12.72 o
  15   4  10       62.55       60.87      8.06 o
 -15   5  10       15.69        6.02      8.74 o
 -14   5  10       24.93        4.88      8.76 o
 -13   5  10      480.71      469.07     14.07 o
 -12   5  10      813.98      807.02     16.93 o
 -11   5  10       48.53       61.13      7.85 o
 -10   5  10      136.01      158.69      5.67 o
  -9   5  10       13.73        5.87      3.94 o
  -8   5  10       40.62       25.91      3.95 o
  -7   5  10      268.08      288.35      6.05 o
  -6   5  10      142.06      157.43      4.69 o
  -5   5  10     2627.56     2616.82     18.67 o
  -4   5  10      184.99      140.10      3.78 o
  -3   5  10     1133.86     1091.88      9.11 o
  -2   5  10      104.62      165.46      4.76 o
  -1   5  10      470.55      427.52      6.04 o
   0   5  10      922.64      897.30     10.75 o
   1   5  10       10.85       21.43      2.98 o
   2   5  10        9.45        2.58      3.48 o
   3   5  10      358.15      411.88      6.02 o
   4   5  10     5089.59     4983.83     28.17 o
   5   5  10      106.43      159.97      4.52 o
   6   5  10      149.49      161.88      4.53 o
   7   5  10       26.89       30.30      3.90 o
   8   5  10     1460.92     1437.78     13.65 o
   9   5  10      133.18      186.14      6.68 o
  10   5  10       10.96       15.87      5.21 o
  11   5  10      447.11      429.88      9.67 o
  12   5  10      979.84      975.19     13.62 o
  13   5  10      267.48      283.53      8.70 o
  14   5  10       27.89       32.74      6.76 o
 -14   6  10      978.88      985.62     32.18 o
 -13   6  10       54.96       60.72     13.05 o
 -12   6  10      608.54      681.19     26.19 o
 -11   6  10       12.82        2.65      6.04 o
 -10   6  10      825.85      805.18     11.97 o
  -9   6  10      303.29      355.41      7.10 o
  -8   6  10      628.84      666.67     14.88 o
  -7   6  10      610.61      605.62      9.15 o
  -6   6  10      184.24      127.58      6.41 o
  -5   6  10     1398.36     1425.67     12.48 o
  -4   6  10      505.20      458.20      7.04 o
  -3   6  10      354.98      308.21      5.81 o
  -2   6  10     2149.07     2102.23     15.44 o
  -1   6  10       31.19       24.47      3.66 o
   0   6  10    12359.45    12651.76     71.62 o
   1   6  10      306.00      295.18      5.49 o
   2   6  10     1698.82     1594.71     12.06 o
   3   6  10      572.58      592.54      7.37 o
   4   6  10     2640.13     2884.06     20.80 o
   5   6  10      612.92      610.49      8.27 o
   6   6  10     1565.10     1507.93     14.36 o
   7   6  10      337.53      376.69      7.75 o
   8   6  10      833.71      749.00     11.95 o
   9   6  10     1270.14     1151.79     14.27 o
  10   6  10      671.49      606.91     13.34 o
  11   6  10       95.66       89.32      6.50 o
  12   6  10      786.42      834.32     13.11 o
  13   6  10       29.24       19.88      5.97 o
 -13   7  10      138.83      176.78     37.01 o
 -12   7  10       92.79       66.20     13.38 o
 -11   7  10      179.06      188.44      6.78 o
 -10   7  10      293.83      379.59     11.35 o
  -9   7  10      292.96      288.66      7.93 o
  -8   7  10      261.87      227.02      7.00 o
  -7   7  10      191.46      196.57      6.78 o
  -6   7  10        8.79       10.49      3.45 o
  -5   7  10      314.06      364.66      7.11 o
  -4   7  10      401.59      446.72      7.91 o
  -3   7  10       10.42        4.12      3.85 o
  -2   7  10      836.80      774.57     10.23 o
  -1   7  10      112.05      122.22      4.55 o
   0   7  10      497.00      560.16      7.90 o
   1   7  10      155.11      146.62      4.95 o
   2   7  10       61.09       63.49      4.35 o
   3   7  10      326.56      274.92      6.60 o
   4   7  10      626.21      654.99      9.34 o
   5   7  10      299.67      313.96      6.56 o
   6   7  10      205.62      200.18      6.22 o
   7   7  10      132.42       94.51      5.52 o
   8   7  10      126.86      149.24      9.95 o
   9   7  10       11.62        4.89      5.24 o
  10   7  10       92.81       85.52      8.19 o
  11   7  10      104.19       99.68      6.87 o
  12   7  10       51.07       56.98      6.81 o
  13   7  10        3.81        0.00      8.41 o
 -12   8  10      183.89      147.11     13.94 o
 -11   8  10        2.35        0.00      5.24 o
 -10   8  10      942.43      919.91     13.40 o
  -9   8  10      756.86      865.54     13.09 o
  -8   8  10     6281.42     6682.40     46.42 o
  -7   8  10      452.41      515.29      8.63 o
  -6   8  10      193.71      193.98      5.87 o
  -5   8  10      137.03      123.80      5.83 o
  -4   8  10      221.56      243.54      6.52 o
  -3   8  10       63.40       82.16      4.93 o
  -2   8  10     1526.40     1570.24     15.81 o
  -1   8  10      299.72      306.76      7.42 o
   0   8  10     3840.45     4008.77     28.29 o
   1   8  10       77.53      100.47      5.11 o
   2   8  10     1485.84     1372.18     14.98 o
   3   8  10       67.50       64.44      5.71 o
   4   8  10      467.36      607.82      9.68 o
   5   8  10       14.85       28.13      5.22 o
   6   8  10     2845.89     2701.46     25.53 o
   7   8  10      503.55      457.82     11.12 o
   8   8  10       79.89       52.47      6.69 o
   9   8  10        0.24        0.00      6.21 o
  10   8  10       68.63       65.16      7.36 o
  11   8  10        4.59        0.00      6.52 o
 -11   9  10        1.82        0.00      5.70 o
 -10   9  10        2.65        0.00      4.93 o
  -9   9  10       21.07       16.96      4.80 o
  -8   9  10       15.44       17.85      6.33 o
  -7   9  10       20.65       16.12      5.65 o
  -6   9  10       16.97        6.81      4.65 o
  -5   9  10       72.91       50.42      5.09 o
  -4   9  10       20.97        6.95      4.76 o
  -3   9  10       65.66       71.14      5.38 o
  -2   9  10       44.82       26.26      4.98 o
  -1   9  10       11.19        8.67      4.90 o
   0   9  10      190.66      194.88      6.83 o
   1   9  10      119.29      131.02      6.57 o
   2   9  10      123.51       99.39      8.33 o
   3   9  10       77.03      115.89      6.21 o
   4   9  10      358.14      361.48     10.21 o
   5   9  10        0.01        0.00      6.59 o
   6   9  10       32.13       17.84      6.40 o
   7   9  10        4.74        0.00      6.28 o
   8   9  10      753.69      716.30     14.39 o
   9   9  10       10.77        5.34      6.96 o
  10   9  10       17.16       16.29      7.35 o
  -9  10  10        2.80        7.77      6.30 o
  -8  10  10     1726.22     1897.94     18.81 o
  -7  10  10      114.01      115.39      6.26 o
  -6  10  10     1020.07     1054.21     13.59 o
  -5  10  10      132.55      117.74      6.41 o
  -4  10  10       73.17       66.44      5.73 o
  -3  10  10       10.93        2.13      5.45 o
  -2  10  10      673.36      707.37     13.05 o
  -1  10  10       22.82       23.24      5.70 o
   0  10  10     1352.81     1357.77     18.11 o
   1  10  10        3.34        0.00      6.66 o
   2  10  10      239.01      214.72      9.27 o
   3  10  10      102.48       92.24      7.06 o
   4  10  10      666.07      695.22     16.48 o
   5  10  10       26.40       22.87      7.48 o
   6  10  10      890.21      844.86     24.01 o
   7  10  10      385.14      344.93     12.15 o
   8  10  10      422.46      414.72     13.27 o
  -6  11  10       16.91        6.62      5.73 o
  -5  11  10      345.68      405.25     10.53 o
  -4  11  10        3.09        0.00      7.60 o
  -3  11  10        0.10        0.00      5.73 o
  -2  11  10      132.40      148.97      8.20 o
  -1  11  10      152.13      159.98      8.51 o
   0  11  10        4.28        1.28      6.56 o
   1  11  10        3.22        0.00      6.89 o
   2  11  10       71.26       75.01      7.98 o
   3  11  10       15.69        4.12      9.91 o
   4  11  10       95.22       87.17     11.27 o
   5  11  10        1.54        0.00      8.30 o
   6  11  10      288.22      306.89     12.33 o
 -16   1  11      594.48      568.55      8.73 o
 -15   1  11       17.58       16.39      3.86 o
 -14   1  11       79.75       85.47      4.21 o
 -13   1  11        0.73        0.00      3.29 o
 -12   1  11      611.11      632.16      8.46 o
 -11   1  11     1060.63     1145.86     11.75 o
 -10   1  11     1677.59     1709.91     15.51 o
  -9   1  11       16.15        9.87      3.01 o
  -8   1  11     6076.85     5868.37     42.98 o
  -7   1  11     2132.66     2192.53     16.99 o
  -6   1  11      316.46      285.09      5.37 o
  -5   1  11      431.69      568.10      5.46 o
  -4   1  11      224.11      196.03      3.33 o
  -3   1  11      168.52       99.13      2.63 o
  -2   1  11    18092.60    17844.68     87.41 o
  -1   1  11       44.30       70.86      3.22 o
   0   1  11    10277.83     9847.90     51.60 o
   1   1  11     1122.30     1257.30     11.19 o
   2   1  11     2302.68     2430.86     20.32 o
   3   1  11     2483.81     2459.74     22.07 o
   4   1  11     4079.60     3813.88     29.60 o
   5   1  11      178.19      230.92      5.34 o
   6   1  11     5996.20     5652.22     36.12 o
   7   1  11      183.51      172.45      4.61 o
   8   1  11       44.72       54.32      3.77 o
   9   1  11      245.05      260.36      7.41 o
  10   1  11      216.24      238.99      6.09 o
  11   1  11      363.97      378.43      7.84 o
  12   1  11     4617.90     4703.15     40.28 o
  13   1  11      285.16      319.13     12.44 o
  14   1  11      371.30      353.78     12.90 o
  15   1  11       18.00       12.42      8.51 o
 -16   2  11       71.77       85.19      5.17 o
 -15   2  11      294.25      282.51      7.78 o
 -14   2  11      420.45      396.81      7.29 o
 -13   2  11      129.01      141.09      6.15 o
 -12   2  11      220.06      255.25      6.17 o
 -11   2  11       21.15       17.96      3.30 o
 -10   2  11      442.86      417.82      6.70 o
  -9   2  11       22.56       32.26      3.33 o
  -8   2  11     1279.61     1235.16     11.08 o
  -7   2  11      655.78      668.74      7.49 o
  -6   2  11      321.25      286.18      5.32 o
  -5   2  11        0.51       13.14      3.17 o
  -4   2  11     1018.31     1136.90      8.61 o
  -3   2  11     2731.82     2673.40     15.92 o
  -2   2  11      183.31      195.99      3.61 o
  -1   2  11      139.05      101.74      3.03 o
   0   2  11     2120.21     2389.17     15.58 o
   1   2  11      756.27      696.38      7.59 o
   2   2  11      141.09      104.56      3.87 o
   3   2  11      675.91      743.13      9.01 o
   4   2  11       24.66        9.65      3.20 o
   5   2  11      186.51      135.92      4.63 o
   6   2  11     1048.07      938.16     10.65 o
   7   2  11      646.49      653.42      8.18 o
   8   2  11      117.60      159.85      5.24 o
   9   2  11      850.45     1024.28     11.27 o
  10   2  11      294.21      341.10      7.77 o
  11   2  11      259.92      314.13      8.43 o
  12   2  11       21.85        1.83      5.44 o
  13   2  11      507.02      513.52     14.85 o
  14   2  11       44.04       38.10     13.97 o
  15   2  11        6.57        0.00      8.38 o
 -15   3  11       65.34       68.75      5.13 o
 -14   3  11     1233.05     1308.78     16.07 o
 -13   3  11       80.23       94.21      6.50 o
 -12   3  11     1374.30     1311.36     13.93 o
 -11   3  11     1371.49     1403.26     15.06 o
 -10   3  11      947.78      966.76     11.46 o
  -9   3  11       51.96       64.68      3.70 o
  -8   3  11     2056.86     1919.71     14.09 o
  -7   3  11        2.52        6.92      2.74 o
  -6   3  11     1499.80     1599.50     12.32 o
  -5   3  11       36.60       49.15      2.98 o
  -4   3  11     4181.33     3795.87     22.35 o
  -3   3  11        0.87        2.38      1.95 o
  -2   3  11    10084.45    10310.59     53.87 o
  -1   3  11      403.53      380.16      5.48 o
   0   3  11    10282.10    10202.30     57.54 o
   1   3  11        0.25        5.82      2.68 o
   2   3  11      428.93      481.91      7.17 o
   3   3  11      327.85      394.45      6.57 o
   4   3  11     1714.40     1637.93     13.72 o
   5   3  11      208.87      215.06      5.53 o
   6   3  11     1355.24     1249.99     11.90 o
   7   3  11        4.58        8.03      3.58 o
   8   3  11     1246.75     1265.33     13.23 o
   9   3  11      359.49      347.94      7.37 o
  10   3  11      958.94      993.75     11.68 o
  11   3  11       32.68       32.79      5.47 o
  12   3  11      646.45      655.44     11.34 o
  13   3  11        4.68        0.00      6.41 o
  14   3  11      227.82      240.25     13.10 o
  15   3  11        3.48        7.70      7.91 o
 -15   4  11        2.43        0.00      7.02 o
 -14   4  11        4.98        0.00      7.00 o
 -13   4  11      652.32      656.97     15.47 o
 -12   4  11        1.59        0.00      5.49 o
 -11   4  11        0.05        0.00      6.17 o
 -10   4  11      223.30      208.08      6.13 o
  -9   4  11     1274.59     1358.36     13.77 o
  -8   4  11      459.41      522.13      7.15 o
  -7   4  11      161.54      162.78      4.06 o
  -6   4  11     1488.81     1288.17     10.75 o
  -5   4  11      132.66      133.44      3.22 o
  -4   4  11     2551.74     2636.69     16.77 o
  -3   4  11       24.29       45.89      2.91 o
  -2   4  11      146.44      174.36      3.71 o
  -1   4  11      319.59      312.48      5.22 o
   0   4  11      751.56      726.26      8.12 o
   1   4  11     1087.61     1152.78     10.71 o
   2   4  11       14.79       12.68      3.60 o
   3   4  11     1346.28     1408.85     11.63 o
   4   4  11      410.57      372.71      6.85 o
   5   4  11      911.36      935.16     10.19 o
   6   4  11     3105.22     3012.43     23.17 o
   7   4  11      107.75      115.15      5.11 o
   8   4  11     1385.41     1438.48     13.97 o
   9   4  11     1121.74     1264.28     13.15 o
  10   4  11     2159.79     2156.10     20.73 o
  11   4  11        6.05        0.00      5.29 o
  12   4  11       15.61        7.51      5.36 o
  13   4  11      255.39      304.35      9.41 o
  14   4  11       32.43       18.94      8.08 o
 -14   5  11       92.01       91.30     10.34 o
 -13   5  11        5.81        0.00      7.08 o
 -12   5  11      523.47      473.18     13.64 o
 -11   5  11      472.39      471.60     10.60 o
 -10   5  11      664.57      653.53     10.60 o
  -9   5  11       39.88       29.79      3.61 o
  -8   5  11      659.62      680.75      8.92 o
  -7   5  11      301.05      322.50      6.46 o
  -6   5  11     1538.13     1656.28     14.53 o
  -5   5  11       29.49       25.82      2.65 o
  -4   5  11     4018.71     3670.75     23.44 o
  -3   5  11      418.06      418.11      5.84 o
  -2   5  11     1887.24     1792.79     14.71 o
  -1   5  11      866.93      947.53     10.27 o
   0   5  11     5455.07     5391.43     33.09 o
   1   5  11       64.47       38.31      3.73 o
   2   5  11     5439.73     5283.30     31.58 o
   3   5  11      185.83      186.49      4.78 o
   4   5  11      326.71      312.04      6.52 o
   5   5  11      215.10      232.42      6.22 o
   6   5  11     1455.95     1493.95     14.22 o
   7   5  11       11.49       11.57      4.45 o
   8   5  11     1369.20     1435.11     14.27 o
   9   5  11        4.78        0.00      4.62 o
  10   5  11     1354.81     1308.36     15.62 o
  11   5  11       14.39       16.31      5.52 o
  12   5  11      661.55      654.28     12.70 o
  13   5  11       36.28       32.17      7.16 o
  14   5  11      556.57      558.92     15.45 o
 -14   6  11       12.86       29.98     10.00 o
 -13   6  11       28.22       22.46      9.42 o
 -12   6  11       16.85        9.22     10.78 o
 -11   6  11        5.52        5.69      4.60 o
 -10   6  11        0.74        0.00      4.37 o
  -9   6  11      155.02      203.12      6.08 o
  -8   6  11        3.25        1.27      4.61 o
  -7   6  11      392.26      405.00      7.93 o
  -6   6  11      155.56      171.26      4.96 o
  -5   6  11       13.57       10.84      3.29 o
  -4   6  11     1092.12     1069.47     10.35 o
  -3   6  11      182.91      199.08      5.52 o
  -2   6  11      862.28      922.45      9.26 o
  -1   6  11       85.00      111.09      4.19 o
   0   6  11      444.63      434.09      7.10 o
   1   6  11      289.05      323.79      6.14 o
   2   6  11        6.61        8.35      3.61 o
   3   6  11        9.23        1.22      3.54 o
   4   6  11       77.52       68.09      4.34 o
   5   6  11      165.85      151.27      5.09 o
   6   6  11      247.78      213.64      6.26 o
   7   6  11      171.37      150.92      5.76 o
   8   6  11      323.48      369.13      8.30 o
   9   6  11      499.37      542.64     13.56 o
  10   6  11      246.62      246.46      8.11 o
  11   6  11        4.29        0.00      6.23 o
  12   6  11       45.44       67.01      7.75 o
  13   6  11       87.17       95.54      8.31 o
 -13   7  11        5.46        0.00     11.73 o
 -12   7  11      712.13      732.65     16.86 o
 -11   7  11       44.97       63.12      5.37 o
 -10   7  11     1801.60     1787.96     21.22 o
  -9   7  11      183.39      187.63      7.73 o
  -8   7  11     1034.35      917.64     13.14 o
  -7   7  11      884.83      971.25     10.76 o
  -6   7  11     2029.49     2195.54     18.56 o
  -5   7  11      132.80      168.35      5.30 o
  -4   7  11      481.11      437.55      8.10 o
  -3   7  11     1945.50     2025.42     19.46 o
  -2   7  11      153.14      204.65      5.97 o
  -1   7  11        1.25        0.00      3.57 o
   0   7  11     3892.25     3935.83     26.33 o
   1   7  11      400.80      411.79      7.82 o
   2   7  11     7130.66     7195.19     46.00 o
   3   7  11      120.00      114.98      5.58 o
   4   7  11     1671.09     1646.14     15.92 o
   5   7  11       82.63       61.02      4.78 o
   6   7  11       20.17       26.87      5.13 o
   7   7  11        8.02       11.08      5.48 o
   8   7  11      931.79      925.52     15.73 o
   9   7  11       24.58        0.00      6.26 o
  10   7  11      553.60      508.54     13.32 o
  11   7  11       18.91        9.54      6.70 o
  12   7  11      191.54      202.36     10.19 o
 -12   8  11      161.15       92.03      8.91 o
 -11   8  11        0.85        0.00      6.52 o
 -10   8  11        7.22       19.50      7.47 o
  -9   8  11        5.45        3.60      5.48 o
  -8   8  11      161.43       92.31      5.36 o
  -7   8  11       10.93       11.76      4.42 o
  -6   8  11       54.79       45.86      6.68 o
  -5   8  11      403.45      367.34      7.89 o
  -4   8  11      582.04      604.93      9.58 o
  -3   8  11      165.58      142.35      5.80 o
  -2   8  11       89.48       74.53      5.00 o
  -1   8  11        0.23        0.00      4.37 o
   0   8  11      316.73      355.95      7.61 o
   1   8  11       82.88       88.34      5.06 o
   2   8  11       18.24       27.85      4.91 o
   3   8  11        3.92        0.00      4.89 o
   4   8  11       36.11       34.53      5.29 o
   5   8  11      528.99      568.95     11.47 o
   6   8  11        4.10        3.56      5.45 o
   7   8  11       83.87       65.36      7.91 o
   8   8  11       73.20       74.97      7.32 o
   9   8  11        2.18        0.00      7.13 o
  10   8  11      156.01      150.92      8.59 o
  11   8  11       21.08       12.36      7.63 o
 -10   9  11      260.52      244.89      7.17 o
  -9   9  11      103.62       81.68      5.36 o
  -8   9  11      212.39      175.74      6.38 o
  -7   9  11       11.63       13.98      5.46 o
  -6   9  11     2395.25     2572.13     30.99 o
  -5   9  11       42.44       45.60      5.19 o
  -4   9  11     1245.71     1358.70     18.34 o
  -3   9  11      352.99      363.30      8.52 o
  -2   9  11       81.80       68.63      5.68 o
  -1   9  11      537.28      464.84      9.68 o
   0   9  11      751.57      805.56     13.46 o
   1   9  11      550.90      532.69     10.87 o
   2   9  11     3071.28     2918.33     27.07 o
   3   9  11      688.67      647.96     12.10 o
   4   9  11      580.51      546.17     13.82 o
   5   9  11      346.33      308.35     13.40 o
   6   9  11        3.47        0.00      6.91 o
   7   9  11       67.74      110.37      8.69 o
   8   9  11     1059.39     1081.11     19.09 o
   9   9  11        4.67        0.00      7.65 o
  10   9  11      399.53      393.69     13.42 o
  -8  10  11      110.48       98.75      6.29 o
  -7  10  11        2.25        0.00      4.84 o
  -6  10  11       25.64       52.15      5.87 o
  -5  10  11        4.14        0.00      5.10 o
  -4  10  11       39.37       34.36      5.42 o
  -3  10  11      103.53       93.63      6.82 o
  -2  10  11       33.99       59.10      6.92 o
  -1  10  11       84.28       93.08      7.53 o
   0  10  11        1.44        0.00      5.98 o
   1  10  11      552.51      533.94     15.67 o
   2  10  11       58.03       62.14     11.16 o
   3  10  11       63.13       69.60      7.16 o
   4  10  11       10.73        0.83      7.42 o
   5  10  11      125.56      133.00      9.72 o
   6  10  11        8.96        0.00      7.65 o
   7  10  11      123.15      113.94      9.69 o
   8  10  11      212.53      209.51     11.06 o
  -5  11  11      190.19      182.84      8.29 o
  -4  11  11      807.93      798.92     15.62 o
  -3  11  11        0.30        0.00      6.14 o
  -2  11  11      130.00      143.81      8.91 o
  -1  11  11      114.95      114.36      8.09 o
   0  11  11       89.03      107.88      8.92 o
   1  11  11       22.11       11.54      7.17 o
   2  11  11      626.96      638.48     16.33 o
   3  11  11       26.32       28.51     11.45 o
   4  11  11      637.51      682.52     31.34 o
   5  11  11        3.31        0.00      7.81 o
 -16   0  12        3.28        0.65      4.82 o
 -15   0  12      147.76      135.99      6.04 o
 -14   0  12      680.20      659.29     10.78 o
 -13   0  12       21.27        6.01      4.00 o
 -12   0  12     2932.31     3088.73     31.02 o
 -11   0  12      949.63      957.55     12.87 o
 -10   0  12      483.35      496.13     10.33 o
  -9   0  12     1028.63     1023.27     15.08 o
  -8   0  12     1189.93     1315.38     16.01 o
  -7   0  12      739.66      748.01      9.91 o
  -6   0  12     8221.19     8030.19     66.17 o
  -5   0  12     8515.34     9221.02     71.70 o
  -4   0  12       11.23       31.67      3.22 o
  -3   0  12       56.01       55.97      4.58 o
  -2   0  12     1171.16     1194.13     12.25 o
  -1   0  12     7732.60     7575.88     55.39 o
   0   0  12     6371.91     5497.12     41.61 o
   1   0  12      161.98      249.81      6.56 o
   2   0  12    13601.69    13469.37    121.44 o
   3   0  12     2740.77     2928.03     36.50 o
   4   0  12     2340.18     2451.25     50.71 o
   5   0  12     2303.52     2209.40     26.68 o
   6   0  12     2757.75     2964.27     30.58 o
   7   0  12       18.59       20.93      5.55 o
   8   0  12     5512.87     5171.35     44.98 o
   9   0  12      999.69     1094.02     18.76 o
  10   0  12      129.06      169.42      8.79 o
  11   0  12      278.25      340.30     14.42 o
  12   0  12      414.38      413.23     15.15 o
  13   0  12      440.66      425.39     22.43 o
  14   0  12     1990.95     2001.30     48.38 o
  15   0  12       21.62       16.08     23.28 o
 -15   1  12      122.63      127.52      5.61 o
 -14   1  12       68.62       62.18      4.76 o
 -13   1  12        7.29        0.00      3.67 o
 -12   1  12      139.76      130.57      4.65 o
 -11   1  12       43.23       45.18      3.92 o
 -10   1  12      339.34      351.09      6.84 o
  -9   1  12        0.03        0.09      3.19 o
  -8   1  12      743.25      763.52      7.88 o
  -7   1  12     1516.18     1622.02     10.95 o
  -6   1  12      111.84       91.75      2.89 o
  -5   1  12       25.10       34.66      2.62 o
  -4   1  12      233.13      295.32      4.18 o
  -3   1  12      787.09      683.76      6.15 o
  -2   1  12      366.95      416.86      6.89 o
  -1   1  12     4345.48     4739.52     25.76 o
   0   1  12      589.86      640.00      6.55 o
   1   1  12      285.15      289.92      5.40 o
   2   1  12        2.64        0.00      3.01 o
   3   1  12       61.66       70.31      4.30 o
   4   1  12       16.53       35.70      4.28 o
   5   1  12      342.39      313.03      6.93 o
   6   1  12     1011.10     1025.03     10.75 o
   7   1  12       21.57       42.91      4.07 o
   8   1  12     1428.26     1343.08     13.10 o
   9   1  12      847.11      790.17     10.17 o
  10   1  12        1.52        0.00      4.64 o
  11   1  12       14.42       12.09      5.49 o
  12   1  12       14.80       19.69      6.75 o
  13   1  12       79.72       91.65      9.49 o
  14   1  12       83.19       71.19     11.07 o
  15   1  12        6.19        0.00     10.07 o
 -15   2  12        1.59        0.00      3.72 o
 -14   2  12      918.44      898.22     13.88 o
 -13   2  12       57.62       46.07      4.25 o
 -12   2  12     1150.40     1185.18     12.33 o
 -11   2  12        4.14        4.15      3.43 o
 -10   2  12      316.87      334.53      6.86 o
  -9   2  12      574.00      612.57      8.52 o
  -8   2  12     3637.62     3802.20     26.67 o
  -7   2  12       26.39       41.99      3.01 o
  -6   2  12     6953.24     6805.03     37.50 o
  -5   2  12     1872.25     1769.92     12.09 o
  -4   2  12     6403.06     6500.22     35.23 o
  -3   2  12       53.81       32.39      2.32 o
  -2   2  12     3074.13     3070.22     20.92 o
  -1   2  12     1457.29     1484.19     10.75 o
   0   2  12     8992.00     9145.80     50.25 o
   1   2  12        0.64        0.00      2.51 o
   2   2  12     1464.18     1158.90     11.33 o
   3   2  12      715.04      787.19      9.79 o
   4   2  12      203.98      193.61      5.82 o
   5   2  12      186.05      171.15      5.22 o
   6   2  12     3257.87     3458.61     25.81 o
   7   2  12      167.02      151.86      5.47 o
   8   2  12     2968.72     2724.52     22.05 o
   9   2  12      276.60      331.44      7.54 o
  10   2  12     2145.67     2117.80     20.08 o
  11   2  12       63.38       64.75      7.58 o
  12   2  12      322.96      318.15     10.30 o
  13   2  12        4.60        0.00      8.03 o
  14   2  12      514.20      570.29     16.70 o
  15   2  12      156.78      179.15     13.38 o
 -15   3  12      111.89      105.86      9.30 o
 -14   3  12       57.40       64.63      4.88 o
 -13   3  12        0.33        0.00      3.41 o
 -12   3  12      182.83      154.27      5.02 o
 -11   3  12        2.71        0.00      3.38 o
 -10   3  12       29.44       24.24      3.61 o
  -9   3  12     1472.36     1426.32     12.80 o
  -8   3  12      658.60      635.30      7.27 o
  -7   3  12      827.68      852.00      8.47 o
  -6   3  12       96.66      168.19      4.25 o
  -5   3  12      984.19      956.95      8.03 o
  -4   3  12      923.74      872.22      7.75 o
  -3   3  12      931.96      910.49      7.45 o
  -2   3  12      109.73      149.07      4.65 o
  -1   3  12     1105.86     1141.43      9.20 o
   0   3  12     1395.04     1527.98     13.93 o
   1   3  12      351.31      336.35      6.01 o
   2   3  12      650.04      668.74      9.41 o
   3   3  12      353.59      366.06      8.05 o
   4   3  12      193.04      220.72      5.50 o
   5   3  12      435.88      444.92      9.10 o
   6   3  12        1.95        0.00      3.79 o
   7   3  12        0.27       10.30      4.02 o
   8   3  12      818.42      757.25     12.76 o
   9   3  12      129.15      117.77      5.62 o
  10   3  12       45.44       44.93      5.15 o
  11   3  12      414.35      525.41     12.76 o
  12   3  12      344.96      338.39     10.84 o
  13   3  12      879.20      827.38     17.07 o
  14   3  12      153.22      170.05     11.03 o
 -15   4  12        0.52        0.00      6.97 o
 -14   4  12      209.42      227.06     10.52 o
 -13   4  12       84.19       86.38      7.05 o
 -12   4  12      945.89      895.31     19.26 o
 -11   4  12        0.11        0.00      4.15 o
 -10   4  12      562.07      522.01      7.19 o
  -9   4  12      113.91      120.18      5.66 o
  -8   4  12     1409.91     1424.94     11.68 o
  -7   4  12      195.48      187.07      4.55 o
  -6   4  12     2917.11     2852.66     19.39 o
  -5   4  12       13.99       28.43      2.61 o
  -4   4  12     2623.70     2821.57     18.09 o
  -3   4  12        2.14        1.11      2.44 o
  -2   4  12     6237.76     6272.22     34.61 o
  -1   4  12        1.76        0.00      2.57 o
   0   4  12     2407.32     2396.23     17.76 o
   1   4  12      294.98      288.96      5.95 o
   2   4  12     3840.82     3747.83     25.72 o
   3   4  12        0.67        3.11      3.08 o
   4   4  12      679.82      651.78      8.67 o
   5   4  12        2.56       10.87      3.94 o
   6   4  12     1306.70     1218.62     13.04 o
   7   4  12      491.67      466.80      8.75 o
   8   4  12      739.50      690.67     10.56 o
   9   4  12       37.19       27.21      4.79 o
  10   4  12      942.84      998.04     14.59 o
  11   4  12        5.55        0.58      6.32 o
  12   4  12     1113.54     1132.24     16.99 o
  13   4  12        1.98        0.00      6.59 o
  14   4  12       97.12      125.88     10.37 o
 -14   5  12       49.76       48.21      9.72 o
 -13   5  12      101.04       74.19     10.17 o
 -12   5  12        0.59        0.00      5.33 o
 -11   5  12      608.14      565.02      9.95 o
 -10   5  12        0.02        0.00      3.73 o
  -9   5  12     1228.31     1267.04     12.88 o
  -8   5  12      399.68      401.34      6.61 o
  -7   5  12     1189.04     1257.37     11.70 o
  -6   5  12      871.91      932.87      8.40 o
  -5   5  12      162.86      185.27      4.42 o
  -4   5  12      129.03      101.94      3.86 o
  -3   5  12      225.46      247.24      5.08 o
  -2   5  12     2099.76     2167.64     15.25 o
  -1   5  12      415.70      373.22      6.44 o
   0   5  12        1.06        0.00      4.13 o
   1   5  12      862.38      964.54     10.28 o
   2   5  12     4213.95     4386.27     28.24 o
   3   5  12     3659.33     3794.88     26.47 o
   4   5  12     2188.67     2123.15     18.21 o
   5   5  12     1752.63     1589.37     15.38 o
   6   5  12      210.75      182.59      6.15 o
   7   5  12     1412.33     1491.12     15.96 o
   8   5  12        9.33       14.42      4.81 o
   9   5  12      128.83      131.10      7.13 o
  10   5  12      179.95      162.17      8.39 o
  11   5  12      130.73      168.38      8.66 o
  12   5  12      167.62      189.34      9.35 o
  13   5  12        2.96       18.97      7.28 o
 -13   6  12       14.69       18.56     11.73 o
 -12   6  12      558.80      571.69     17.61 o
 -11   6  12      761.62      767.80     12.36 o
 -10   6  12     2639.62     2540.52     38.98 o
  -9   6  12       61.43       63.77      4.95 o
  -8   6  12      403.42      338.29      7.67 o
  -7   6  12       84.26      109.73      5.45 o
  -6   6  12        7.16        6.49      3.02 o
  -5   6  12     1042.45     1018.55     10.63 o
  -4   6  12     1955.27     2203.75     17.87 o
  -3   6  12      411.68      433.78      7.53 o
  -2   6  12     1579.26     1600.66     13.93 o
  -1   6  12       92.41       90.49      5.59 o
   0   6  12     4607.56     4369.27     28.38 o
   1   6  12        2.61        0.00      3.54 o
   2   6  12     2416.94     2506.48     19.81 o
   3   6  12     1507.32     1535.05     14.96 o
   4   6  12     3211.80     3046.79     25.25 o
   5   6  12        0.26        0.00      4.27 o
   6   6  12      280.81      252.86      7.56 o
   7   6  12       34.11       49.00      5.49 o
   8   6  12      135.05      128.82      7.44 o
   9   6  12       90.40       96.24      7.36 o
  10   6  12     1691.40     1720.54     21.35 o
  11   6  12       48.82       61.29      7.70 o
  12   6  12      714.40      714.84     14.58 o
  13   6  12       50.70       51.96      8.03 o
 -12   7  12       13.64       25.28      7.59 o
 -11   7  12       25.50       19.40      5.27 o
 -10   7  12      180.30      155.80      8.50 o
  -9   7  12        2.31        0.00      4.99 o
  -8   7  12       14.94        0.00      4.14 o
  -7   7  12       90.77      101.56      4.75 o
  -6   7  12       22.36       16.94      4.09 o
  -5   7  12        0.37        0.00      3.73 o
  -4   7  12       12.71        1.55      4.13 o
  -3   7  12        0.04        0.00      4.09 o
  -2   7  12      566.57      521.84      8.59 o
  -1   7  12        1.09        0.00      3.80 o
   0   7  12      631.00      560.77      8.50 o
   1   7  12      188.40      160.21      7.02 o
   2   7  12      591.98      547.81      9.70 o
   3   7  12      851.09      802.20     11.40 o
   4   7  12      279.90      270.45      7.93 o
   5   7  12       28.09       21.54      5.69 o
   6   7  12      218.75      186.25      7.07 o
   7   7  12       89.26       84.51      7.03 o
   8   7  12        3.83        1.29      6.11 o
   9   7  12        0.72        0.00      6.59 o
  10   7  12        9.41        0.00      6.64 o
  11   7  12       21.81       15.51      7.13 o
  12   7  12      109.76      121.44     10.00 o
 -11   8  12       89.72       82.24      6.61 o
 -10   8  12     1446.82     1627.20     21.38 o
  -9   8  12       19.81       26.05      4.22 o
  -8   8  12      938.42      909.09     11.31 o
  -7   8  12      137.35      157.57      5.92 o
  -6   8  12      475.58      407.48      9.03 o
  -5   8  12     1472.72     1554.13     15.97 o
  -4   8  12     1276.38     1345.46     13.88 o
  -3   8  12      142.42      145.23      5.62 o
  -2   8  12     2054.57     2194.12     19.53 o
  -1   8  12      718.98      687.05     10.97 o
   0   8  12       71.11       46.60      5.20 o
   1   8  12      288.54      287.11      7.61 o
   2   8  12     1448.78     1517.97     16.29 o
   3   8  12       14.62       17.23      5.45 o
   4   8  12     3554.56     3467.53     30.50 o
   5   8  12      290.55      272.75     10.93 o
   6   8  12      163.09      168.64      8.46 o
   7   8  12      329.55      277.49     10.67 o
   8   8  12        6.20        0.00      6.89 o
   9   8  12      127.22       94.27      9.24 o
  10   8  12      622.26      638.71     22.13 o
 -10   9  12       40.74       21.11      4.82 o
  -9   9  12      491.14      461.25      8.95 o
  -8   9  12      125.06      117.19      5.84 o
  -7   9  12        4.10        0.00      4.88 o
  -6   9  12      214.09      191.90      6.96 o
  -5   9  12        0.00        0.00      4.84 o
  -4   9  12       25.57       22.58      5.03 o
  -3   9  12       45.15       34.72      4.98 o
  -2   9  12      254.19      256.17     10.87 o
  -1   9  12       89.23      115.51      6.26 o
   0   9  12      850.69      907.10     18.33 o
   1   9  12       13.01        9.42      6.06 o
   2   9  12       18.19       17.61      5.95 o
   3   9  12        2.54        0.00      5.40 o
   4   9  12        8.91        0.00      6.04 o
   5   9  12       13.31        2.46      6.85 o
   6   9  12        7.91        5.95      7.11 o
   7   9  12       51.00       43.12      8.21 o
   8   9  12       15.04        6.26      7.85 o
   9   9  12        0.45        0.00      7.78 o
  -8  10  12      132.27      123.17      6.60 o
  -7  10  12        4.99        0.00      5.17 o
  -6  10  12      134.11      116.97      6.62 o
  -5  10  12       25.57        6.56      5.25 o
  -4  10  12      785.62      794.32     12.55 o
  -3  10  12      148.55      142.45      7.00 o
  -2  10  12     1329.65     1321.84     16.98 o
  -1  10  12       33.54       30.27      6.48 o
   0  10  12      693.05      638.14     13.17 o
   1  10  12      124.37      147.38      9.81 o
   2  10  12      178.31      226.57     10.48 o
   3  10  12      173.64      179.34     10.46 o
   4  10  12     1514.97     1584.77     24.41 o
   5  10  12      621.87      587.40     18.12 o
   6  10  12      161.43      119.86      9.63 o
   7  10  12      121.18      113.87     10.72 o
  -4  11  12        0.36        0.00      5.59 o
  -3  11  12        2.75        0.00      6.44 o
  -2  11  12       16.34        0.03      6.66 o
  -1  11  12       52.47       57.03      7.36 o
   0  11  12       11.23        8.76      7.47 o
   1  11  12        3.20        0.00      7.17 o
   2  11  12       11.06       12.90      8.70 o
   3  11  12       31.83       38.56     15.74 o
   4  11  12       10.63       13.08     11.45 o
 -15   1  13       11.48        1.21      3.51 o
 -14   1  13      428.57      422.03     10.00 o
 -13   1  13      951.59      924.37     11.02 o
 -12   1  13     1951.42     1895.29     17.18 o
 -11   1  13      103.17      141.00      4.94 o
 -10   1  13     2817.59     2884.03     22.22 o
  -9   1  13      909.89      932.13      8.34 o
  -8   1  13      172.82      179.53      4.00 o
  -7   1  13       19.50       13.23      2.54 o
  -6   1  13       92.08      126.90      3.63 o
  -5   1  13       69.75       73.71      2.67 o
  -4   1  13     9677.51     9268.95     47.10 o
  -3   1  13      343.83      277.61      4.46 o
  -2   1  13     4051.10     3914.26     22.04 o
  -1   1  13      871.96      867.01      8.65 o
   0   1  13     2045.13     2023.55     13.77 o
   1   1  13     4044.19     4143.45     27.50 o
   2   1  13     3283.72     3134.41     23.13 o
   3   1  13      852.54      896.96     11.29 o
   4   1  13     3555.95     3381.77     42.98 o
   5   1  13      162.95      139.48      5.68 o
   6   1  13      659.44      746.32     11.08 o
   7   1  13      341.19      297.06     11.89 o
   8   1  13     1511.87     1602.42     17.35 o
   9   1  13      341.24      350.89      8.82 o
  10   1  13     3602.17     3510.10     32.48 o
  11   1  13      250.88      321.40     10.07 o
  12   1  13       46.89       35.04      7.72 o
  13   1  13       44.95        0.71      9.88 o
  14   1  13       65.17       36.07     10.92 o
 -15   2  13       11.84        1.69      3.90 o
 -14   2  13      146.71      186.96      6.73 o
 -13   2  13       64.23       54.41      4.47 o
 -12   2  13      188.72      172.75      6.90 o
 -11   2  13      788.81      734.27      9.74 o
 -10   2  13      164.12      151.50      4.61 o
  -9   2  13      195.61      177.65      4.77 o
  -8   2  13       47.88       73.99      3.92 o
  -7   2  13       28.68       35.47      2.62 o
  -6   2  13     2841.76     2863.56     18.44 o
  -5   2  13       33.69       44.61      2.79 o
  -4   2  13       50.32       48.92      3.20 o
  -3   2  13      394.48      387.07      5.07 o
  -2   2  13     3000.61     3043.55     17.94 o
  -1   2  13      785.52      682.62      7.06 o
   0   2  13      122.94       91.41      5.05 o
   1   2  13      104.81      133.26      4.05 o
   2   2  13      886.30      934.81     10.30 o
   3   2  13      764.15      730.95      9.83 o
   4   2  13      735.50      718.41     14.45 o
   5   2  13      481.48      468.52      8.56 o
   6   2  13        0.22        0.00      3.79 o
   7   2  13      324.32      370.95      8.90 o
   8   2  13      348.92      351.32      8.66 o
   9   2  13        6.74        0.00      4.94 o
  10   2  13      143.65      154.85      7.15 o
  11   2  13      292.98      320.23     10.36 o
  12   2  13       68.21       75.09      7.87 o
  13   2  13       21.44        5.54      9.84 o
  14   2  13      153.06      171.47     18.33 o
 -15   3  13       31.19       25.63      5.91 o
 -14   3  13      322.87      318.41      7.76 o
 -13   3  13       88.68       94.36      4.66 o
 -12   3  13     1542.33     1538.96     14.99 o
 -11   3  13      672.98      650.51      8.43 o
 -10   3  13     2572.38     2602.90     20.45 o
  -9   3  13      211.67      220.25      5.22 o
  -8   3  13     2256.98     2211.69     17.07 o
  -7   3  13        0.04        0.00      3.00 o
  -6   3  13     3626.94     3530.56     21.42 o
  -5   3  13       82.91       92.41      3.23 o
  -4   3  13     4801.05     4895.80     30.24 o
  -3   3  13        2.73        0.00      2.55 o
  -2   3  13     1486.19     1506.68     11.18 o
  -1   3  13      240.69      226.55      4.50 o
   0   3  13      584.77      611.61      7.72 o
   1   3  13      658.97      826.38      9.06 o
   2   3  13     3733.23     3791.08     27.28 o
   3   3  13       11.61       11.41      3.73 o
   4   3  13     5502.20     5126.01     36.89 o
   5   3  13     1115.51     1103.69     13.03 o
   6   3  13      550.52      586.54     10.27 o
   7   3  13       87.81       88.29      5.85 o
   8   3  13      327.46      335.99      8.57 o
   9   3  13        3.31        0.00      5.07 o
  10   3  13     1550.18     1514.02     17.82 o
  11   3  13        2.66        4.23      6.62 o
  12   3  13      506.58      507.61     16.11 o
  13   3  13       18.08       23.37      9.09 o
  14   3  13       22.90       15.52     10.71 o
 -14   4  13       37.55       10.37      7.43 o
 -13   4  13      160.98      158.13      6.91 o
 -12   4  13      124.81      137.75      5.26 o
 -11   4  13        9.71       12.62      3.67 o
 -10   4  13      403.04      419.14      7.38 o
  -9   4  13      229.93      224.23      5.76 o
  -8   4  13      329.73      282.56      5.91 o
  -7   4  13        0.38        0.00      3.14 o
  -6   4  13       15.35       12.39      2.86 o
  -5   4  13     4052.90     4120.33     26.75 o
  -4   4  13       11.03        3.94      2.89 o
  -3   4  13     2444.28     2374.18     15.57 o
  -2   4  13      670.79      675.88      7.30 o
  -1   4  13     4507.68     4577.76     28.64 o
   0   4  13      521.01      512.25      7.50 o
   1   4  13     1607.84     1581.06     13.77 o
   2   4  13      115.47      113.52      4.67 o
   3   4  13      646.29      721.02      9.18 o
   4   4  13     1372.08     1382.61     15.14 o
   5   4  13      500.72      577.65     10.49 o
   6   4  13      876.96      884.31     12.66 o
   7   4  13       23.62       26.88      5.14 o
   8   4  13      204.30      207.94      7.51 o
   9   4  13      872.51      946.47     13.83 o
  10   4  13      399.32      450.74     12.14 o
  11   4  13      469.59      498.77     12.98 o
  12   4  13       26.07       30.32      7.78 o
  13   4  13      163.69      188.47     12.21 o
 -14   5  13      313.56      300.39     14.23 o
 -13   5  13        0.94        0.00      8.06 o
 -12   5  13      303.84      327.71     10.55 o
 -11   5  13      177.44      181.18      5.53 o
 -10   5  13      736.03      691.35      9.42 o
  -9   5  13      144.86      141.05      5.33 o
  -8   5  13     1229.14     1317.83     12.32 o
  -7   5  13      333.39      370.78      6.01 o
  -6   5  13     1401.89     1245.16     10.78 o
  -5   5  13      430.44      447.99      6.91 o
  -4   5  13      215.13      192.75      6.06 o
  -3   5  13       72.51       76.68      4.13 o
  -2   5  13     4116.04     4106.84     27.40 o
  -1   5  13     1046.19      921.78     10.09 o
   0   5  13     4741.59     4833.72     31.92 o
   1   5  13       43.06       35.10      4.05 o
   2   5  13     2137.67     2099.77     18.32 o
   3   5  13      112.24       95.03      5.73 o
   4   5  13       29.47       40.11      5.21 o
   5   5  13       63.24       49.28      6.20 o
   6   5  13     2010.18     1951.75     20.96 o
   7   5  13      175.39      202.11      7.40 o
   8   5  13     1140.91     1050.03     17.61 o
   9   5  13       34.85       17.11      6.56 o
  10   5  13      598.09      546.51     13.73 o
  11   5  13       84.36       98.94      8.26 o
  12   5  13     1829.30     1851.79     23.15 o
  13   5  13        4.96        0.00      7.90 o
 -13   6  13      113.94      100.37     14.61 o
 -12   6  13       63.28       76.16      6.46 o
 -11   6  13      328.77      331.97      8.18 o
 -10   6  13       12.83       24.57      4.84 o
  -9   6  13      427.72      418.37      8.62 o
  -8   6  13       58.76       40.48      4.54 o
  -7   6  13        5.94        6.53      3.27 o
  -6   6  13      196.51      219.95      5.56 o
  -5   6  13      617.23      672.18      8.80 o
  -4   6  13       25.50       49.20      4.10 o
  -3   6  13      447.93      468.99      8.02 o
  -2   6  13      107.61      105.61      4.88 o
  -1   6  13     1502.61     1502.60     13.14 o
   0   6  13       19.51        8.01      3.81 o
   1   6  13      789.64      723.18      9.78 o
   2   6  13      102.01      114.76      5.38 o
   3   6  13       32.68       42.73      5.08 o
   4   6  13     1151.95     1135.14     14.55 o
   5   6  13      215.36      250.92      7.67 o
   6   6  13      143.62      175.41      9.20 o
   7   6  13      160.12      176.06      9.13 o
   8   6  13      513.61      496.94     11.58 o
   9   6  13      340.56      354.74     10.44 o
  10   6  13      186.06      207.45      9.67 o
  11   6  13      229.31      296.63     19.96 o
  12   6  13       28.79       35.95      8.78 o
 -12   7  13      265.73      251.44     14.78 o
 -11   7  13        2.57        2.22      5.07 o
 -10   7  13      496.71      458.36     11.36 o
  -9   7  13       73.94       85.39      6.56 o
  -8   7  13     2473.01     2609.84     21.60 o
  -7   7  13       11.96        2.80      3.84 o
  -6   7  13     1338.47     1279.68     12.97 o
  -5   7  13       33.31       25.72      4.14 o
  -4   7  13       15.83        8.31      4.02 o
  -3   7  13        0.48        0.00      4.17 o
  -2   7  13     2987.55     3001.28     23.59 o
  -1   7  13      110.63       94.22      5.32 o
   0   7  13     3752.20     3810.49     27.47 o
   1   7  13     1406.97     1397.13     14.05 o
   2   7  13      103.07       79.13      6.11 o
   3   7  13      111.52      113.75      6.52 o
   4   7  13       59.90       79.12      6.43 o
   5   7  13      125.67       96.11      7.13 o
   6   7  13     1617.50     1630.05     20.21 o
   7   7  13       48.12       42.37      7.16 o
   8   7  13      914.72      897.96     16.81 o
   9   7  13      113.80      104.25      9.73 o
  10   7  13      287.25      282.63     11.33 o
  11   7  13        0.29        0.00      8.00 o
 -11   8  13       35.34       48.61      9.99 o
 -10   8  13        9.63        0.00      5.76 o
  -9   8  13       61.94       67.45      4.96 o
  -8   8  13        7.90       17.09      5.18 o
  -7   8  13       93.19       69.98      5.29 o
  -6   8  13      266.57      261.21      6.91 o
  -5   8  13        0.90        0.00      4.43 o
  -4   8  13       40.82       33.68      4.85 o
  -3   8  13      237.75      205.59      6.42 o
  -2   8  13      179.57      157.77      6.32 o
  -1   8  13        1.03        0.00      4.68 o
   0   8  13      364.34      336.28      8.39 o
   1   8  13       44.74       34.89      5.26 o
   2   8  13      182.69      187.50      7.56 o
   3   8  13       52.31       58.18      6.26 o
   4   8  13      191.23      199.89     11.84 o
   5   8  13      186.26      172.36      8.31 o
   6   8  13        0.03        0.00      6.94 o
   7   8  13        0.56        0.00      7.47 o
   8   8  13      213.88      216.78     10.54 o
   9   8  13       11.15        0.00      7.82 o
  10   8  13       33.38       34.45      9.35 o
  -9   9  13      403.30      423.23      9.11 o
  -8   9  13      628.30      740.84     11.30 o
  -7   9  13      260.47      249.18      7.41 o
  -6   9  13     1505.10     1501.34     18.13 o
  -5   9  13      234.27      261.04      7.20 o
  -4   9  13      138.69      138.45      6.17 o
  -3   9  13       92.78       96.45      6.15 o
  -2   9  13     1146.32     1165.08     16.21 o
  -1   9  13       11.25       25.47      5.70 o
   0   9  13     1781.13     1869.73     21.86 o
   1   9  13        1.93        0.00      5.84 o
   2   9  13      394.64      361.05     10.81 o
   3   9  13       19.83       11.14      5.78 o
   4   9  13     1084.36     1128.38     17.09 o
   5   9  13       23.50       34.71      7.50 o
   6   9  13      462.34      443.56     13.97 o
   7   9  13      484.20      452.77     14.45 o
   8   9  13      214.54      240.27     11.38 o
  -7  10  13       88.12       69.52      6.18 o
  -6  10  13       98.50      105.50      6.11 o
  -5  10  13       16.21       10.87      5.24 o
  -4  10  13       19.10        0.00      5.49 o
  -3  10  13       41.40       48.44      6.24 o
  -2  10  13       21.43       14.36      6.59 o
  -1  10  13       16.30       15.70      6.58 o
   0  10  13     1011.46     1025.02     19.63 o
   1  10  13      121.43      168.07     10.07 o
   2  10  13       18.93       24.42      7.29 o
   3  10  13        2.90        0.00      7.91 o
   4  10  13      122.29      122.60     11.53 o
   5  10  13       20.01        8.22      8.94 o
   6  10  13        2.62        0.00      8.23 o
  -3  11  13        8.69        8.86      6.85 o
  -2  11  13      249.93      299.06     10.46 o
  -1  11  13        5.73        4.39      7.39 o
   0  11  13      949.02      975.44     18.54 o
   1  11  13      172.72      183.77     10.30 o
   2  11  13      618.05      677.21     17.50 o
 -15   0  14      264.68      284.40      8.80 o
 -14   0  14      623.73      679.14     11.67 o
 -13   0  14        2.26        5.66      4.74 o
 -12   0  14      812.54      793.63     12.68 o
 -11   0  14        0.18        0.00      4.38 o
 -10   0  14     1746.49     1600.39     17.72 o
  -9   0  14      109.54      101.57      5.04 o
  -8   0  14     1630.26     1535.68     16.97 o
  -7   0  14     1630.96     1574.02     18.01 o
  -6   0  14     1128.26     1051.01     12.48 o
  -5   0  14      448.76      392.10      7.27 o
  -4   0  14      397.70      372.00      7.18 o
  -3   0  14     1758.59     1627.13     15.90 o
  -2   0  14     3817.59     3263.72     27.08 o
  -1   0  14      406.51      420.13      8.07 o
   0   0  14     7132.58     7216.73     54.08 o
   1   0  14       73.38      101.55      5.32 o
   2   0  14        7.59       16.41      4.55 o
   3   0  14       37.86       23.39      8.15 o
   4   0  14     4320.15     4665.91     55.02 o
   5   0  14       82.79       77.18      8.23 o
   6   0  14     4100.45     3751.03     50.24 o
   7   0  14       46.55       38.02      8.23 o
   8   0  14     1010.64      934.24     20.10 o
   9   0  14      349.83      394.52     14.79 o
  10   0  14      350.88      379.90     14.60 o
  11   0  14      540.97      517.78     16.57 o
  12   0  14      581.20      580.33     27.49 o
  13   0  14      488.92      579.87     27.42 o
  14   0  14      335.14      326.66     22.95 o
 -15   1  14        4.05        0.00      3.38 o
 -14   1  14      471.22      487.04      7.29 o
 -13   1  14        0.12        2.86      3.72 o
 -12   1  14        1.72       16.05      3.30 o
 -11   1  14       35.43       27.30      3.13 o
 -10   1  14       15.85        8.49      2.83 o
  -9   1  14      449.49      453.50      6.77 o
  -8   1  14      113.80      114.30      3.72 o
  -7   1  14      731.11      718.02      7.72 o
  -6   1  14        0.04        0.00      2.46 o
  -5   1  14      211.14      236.52      4.26 o
  -4   1  14       89.28      119.38      3.44 o
  -3   1  14      104.99      109.43      3.34 o
  -2   1  14        0.44        0.00      2.75 o
  -1   1  14     1535.84     1653.42     11.92 o
   0   1  14       25.66       33.18      3.09 o
   1   1  14     1804.60     1783.27     14.77 o
   2   1  14     1425.77     1431.61     12.85 o
   3   1  14       52.91       60.16      4.53 o
   4   1  14       56.20       56.94      6.08 o
   5   1  14      693.21      762.35     12.02 o
   6   1  14      366.43      372.12      9.38 o
   7   1  14      369.38      357.69      9.40 o
   8   1  14      306.08      289.23      8.90 o
   9   1  14      845.08      940.62     14.89 o
  10   1  14      483.84      466.81     11.42 o
  11   1  14      166.30      150.88      8.10 o
  12   1  14      147.73      136.20      9.47 o
  13   1  14      163.13      183.53     14.08 o
  14   1  14      109.34       90.50     12.16 o
 -14   2  14      899.59      936.92     11.65 o
 -13   2  14       26.12       24.47      4.27 o
 -12   2  14      831.00      811.83     10.57 o
 -11   2  14      359.36      345.39      6.91 o
 -10   2  14      756.90      705.53      8.89 o
  -9   2  14        0.30        0.00      2.84 o
  -8   2  14     3488.40     3390.34     22.31 o
  -7   2  14     1723.75     1647.22     12.37 o
  -6   2  14      159.69      148.44      3.97 o
  -5   2  14      987.78      944.78      8.52 o
  -4   2  14     6234.45     6189.37     32.92 o
  -3   2  14      979.04      966.92      8.25 o
  -2   2  14    10319.79    10195.56     52.21 o
  -1   2  14      333.95      344.45      5.58 o
   0   2  14     7251.14     7128.04     44.26 o
   1   2  14      666.95      709.17      8.37 o
   2   2  14       12.84        3.29      3.51 o
   3   2  14       72.01      109.77      5.46 o
   4   2  14      129.59      151.60      6.66 o
   5   2  14      465.35      466.80     10.21 o
   6   2  14     4265.50     4002.54     35.22 o
   7   2  14      572.92      560.46     11.33 o
   8   2  14        7.19        0.00      5.38 o
   9   2  14      287.83      311.93      9.40 o
  10   2  14     1631.67     1622.75     19.97 o
  11   2  14      317.94      342.11     12.94 o
  12   2  14     1172.99     1209.42     20.89 o
  13   2  14       31.39       46.61     15.27 o
  14   2  14      356.23      363.78     16.89 o
 -14   3  14       40.76       35.11      5.46 o
 -13   3  14       52.32       44.34      4.08 o
 -12   3  14       53.42       69.32      4.35 o
 -11   3  14      333.67      291.27      6.63 o
 -10   3  14     1046.11     1045.35     11.41 o
  -9   3  14     2020.59     1961.63     18.87 o
  -8   3  14      304.86      327.34      6.74 o
  -7   3  14      242.65      254.38      4.79 o
  -6   3  14       68.24       68.97      3.37 o
  -5   3  14      197.13      225.13      4.77 o
  -4   3  14       16.29       12.49      2.94 o
  -3   3  14        0.23        0.00      2.70 o
  -2   3  14     1378.28     1312.13     10.93 o
  -1   3  14       80.20       89.23      3.61 o
   0   3  14     1661.50     1605.56     13.17 o
   1   3  14      410.10      445.00      7.28 o
   2   3  14      156.39      179.69      5.46 o
   3   3  14       48.73       57.20      4.40 o
   4   3  14     1236.39     1227.75     15.70 o
   5   3  14     2125.56     2278.81     23.64 o
   6   3  14      299.67      284.57      8.78 o
   7   3  14      301.44      292.85     10.47 o
   8   3  14        2.56        0.00      5.61 o
   9   3  14      332.47      412.30     11.20 o
  10   3  14     1118.36     1094.62     16.50 o
  11   3  14      109.99      113.79     10.97 o
  12   3  14       29.51       37.20      8.54 o
  13   3  14      229.45      209.17     12.58 o
 -14   4  14      559.22      587.38     10.88 o
 -13   4  14      124.55      114.00      6.00 o
 -12   4  14     1399.37     1344.85     13.92 o
 -11   4  14        0.03        0.00      3.95 o
 -10   4  14     2068.31     2114.39     18.24 o
  -9   4  14      459.14      514.21      8.28 o
  -8   4  14      624.73      618.81     10.20 o
  -7   4  14      681.94      679.61      7.50 o
  -6   4  14      772.54      851.07      8.59 o
  -5   4  14       22.22       12.15      3.58 o
  -4   4  14      328.06      310.73      5.80 o
  -3   4  14      770.55      777.09      8.32 o
  -2   4  14     6099.12     6198.04     37.35 o
  -1   4  14      714.46      708.03      8.45 o
   0   4  14     3708.76     3575.38     24.99 o
   1   4  14       60.25       58.20      4.13 o
   2   4  14     1340.44     1345.95     14.34 o
   3   4  14      849.19      741.72     11.81 o
   4   4  14     1609.51     1535.45     18.19 o
   5   4  14      149.72      134.79      6.90 o
   6   4  14      750.05      801.82     13.30 o
   7   4  14       68.62       77.46      6.62 o
   8   4  14     2376.97     2325.22     24.93 o
   9   4  14       77.72       56.50      6.86 o
  10   4  14      145.54      140.04      9.67 o
  11   4  14      139.11      150.49      9.86 o
  12   4  14      444.87      447.49     14.18 o
  13   4  14       48.74       63.07      9.44 o
 -13   5  14        3.17        0.00      4.90 o
 -12   5  14       87.61       74.69      4.61 o
 -11   5  14        1.12        0.00      4.07 o
 -10   5  14      300.13      324.16      7.53 o
  -9   5  14      160.53      171.40      6.04 o
  -8   5  14      620.28      534.95      8.61 o
  -7   5  14        5.20       10.00      4.46 o
  -6   5  14       64.54       65.07      3.88 o
  -5   5  14      542.77      584.14      9.50 o
  -4   5  14       18.97        1.75      3.53 o
  -3   5  14      946.78      922.45     10.94 o
  -2   5  14       11.21        8.70      3.56 o
  -1   5  14       10.27        8.39      3.70 o
   0   5  14     3294.63     3475.71     24.78 o
   1   5  14     1884.41     2014.78     18.54 o
   2   5  14      984.71      903.99     11.34 o
   3   5  14       93.36       91.59      5.95 o
   4   5  14       31.49       26.60      5.76 o
   5   5  14      387.89      444.77     11.26 o
   6   5  14        6.83        9.91      5.51 o
   7   5  14     1171.13     1141.75     18.80 o
   8   5  14     1057.90      982.76     15.62 o
   9   5  14       11.24        7.65      7.55 o
  10   5  14      588.28      558.02     21.87 o
  11   5  14      179.22      200.23     11.02 o
  12   5  14       17.31       22.26      8.97 o
 -12   6  14      870.46      882.23     13.89 o
 -11   6  14      116.98      117.33      5.99 o
 -10   6  14      222.32      232.65      7.10 o
  -9   6  14       84.40       75.70      5.86 o
  -8   6  14      775.66      699.03      8.74 o
  -7   6  14     1775.80     1770.08     15.38 o
  -6   6  14     2526.94     2790.79     21.59 o
  -5   6  14      282.86      353.49      7.13 o
  -4   6  14      818.55      831.01     10.67 o
  -3   6  14     2851.72     2710.78     21.59 o
  -2   6  14      164.97      203.20      6.01 o
  -1   6  14       49.52       62.37      4.42 o
   0   6  14     1168.50     1152.09     12.33 o
   1   6  14       14.11       14.11      4.28 o
   2   6  14     6455.93     6408.94     46.09 o
   3   6  14       75.04       79.89      6.18 o
   4   6  14     1146.30     1041.80     14.13 o
   5   6  14       61.99       80.84      8.64 o
   6   6  14      227.70      278.50      9.19 o
   7   6  14      237.55      195.03      9.01 o
   8   6  14     2235.87     2253.06     26.99 o
   9   6  14      207.69      258.14     11.78 o
  10   6  14      923.01      909.03     18.70 o
  11   6  14      191.23      181.92     11.21 o
 -11   7  14      128.43      118.47      6.29 o
 -10   7  14      202.12      220.37     11.54 o
  -9   7  14      205.00      247.19      6.35 o
  -8   7  14       44.72       47.81      4.31 o
  -7   7  14        2.42        0.00      3.95 o
  -6   7  14      301.97      297.04      7.03 o
  -5   7  14       65.88       94.32      5.39 o
  -4   7  14      100.49      119.09      5.49 o
  -3   7  14       61.41      110.47      5.49 o
  -2   7  14       46.68       37.93      4.79 o
  -1   7  14       19.42        9.07      4.70 o
   0   7  14      290.89      312.01      7.54 o
   1   7  14      388.07      332.98      8.24 o
   2   7  14      162.44      139.97      6.41 o
   3   7  14      552.22      522.37     10.57 o
   4   7  14      396.09      405.67      9.76 o
   5   7  14      268.81      231.17      8.92 o
   6   7  14       25.41       15.67      6.45 o
   7   7  14      111.93      129.60     13.15 o
   8   7  14        0.25        0.00      8.51 o
   9   7  14       21.22        7.21      8.30 o
  10   7  14      160.69      148.05     10.81 o
 -10   8  14      372.34      328.73      7.51 o
  -9   8  14       11.77        0.00      4.38 o
  -8   8  14      315.30      285.49      7.16 o
  -7   8  14      210.52      236.57      6.50 o
  -6   8  14     2357.95     2485.60     21.01 o
  -5   8  14      115.75      111.87      5.67 o
  -4   8  14     1054.52     1065.11     12.80 o
  -3   8  14        9.73       10.37      4.83 o
  -2   8  14      603.94      578.18     10.94 o
  -1   8  14       36.31       23.07      5.28 o
   0   8  14      342.01      387.22     10.41 o
   1   8  14      519.90      581.09     12.08 o
   2   8  14     1620.09     1710.85     19.47 o
   3   8  14      564.43      519.89     11.11 o
   4   8  14      830.37      769.41     14.18 o
   5   8  14      173.68      171.56      8.56 o
   6   8  14      343.73      361.41     11.51 o
   7   8  14        3.50        0.00      7.69 o
   8   8  14     1021.28     1065.99     21.04 o
   9   8  14      190.40      185.74     12.56 o
  -8   9  14      224.52      170.40      6.47 o
  -7   9  14       34.00       22.42      5.10 o
  -6   9  14       34.52       17.26      5.03 o
  -5   9  14       14.35        7.40      5.08 o
  -4   9  14      266.39      237.78      7.34 o
  -3   9  14       61.08       84.22      6.25 o
  -2   9  14       11.36       14.41      5.53 o
  -1   9  14       99.37       81.39      7.50 o
   0   9  14      199.96      172.72      8.37 o
   1   9  14        1.08        0.00      6.61 o
   2   9  14        9.54        0.28      6.63 o
   3   9  14      144.91      135.11      9.09 o
   4   9  14       42.94       64.47      7.35 o
   5   9  14        2.15        0.00      7.20 o
   6   9  14       43.84       13.47      8.22 o
   7   9  14       17.17       17.36      8.35 o
  -6  10  14      247.91      278.32      7.90 o
  -5  10  14      398.63      391.18     12.28 o
  -4  10  14     1371.81     1420.08     17.20 o
  -3  10  14      132.05      148.36      7.41 o
  -2  10  14      649.46      670.26     13.82 o
  -1  10  14       79.43       63.90      7.16 o
   0  10  14      388.75      423.77     12.57 o
   1  10  14        3.14        0.00      7.57 o
   2  10  14      848.19      858.59     18.29 o
   3  10  14        1.96        0.00      7.89 o
   4  10  14      248.99      222.33     15.15 o
   5  10  14       84.94       77.93     11.09 o
 -14   1  15     1318.94     1267.75     12.11 o
 -13   1  15       72.27       78.29      4.00 o
 -12   1  15     1876.90     1977.93     15.94 o
 -11   1  15      238.61      233.03      5.31 o
 -10   1  15      654.81      641.33      8.72 o
  -9   1  15       74.02       78.29      4.50 o
  -8   1  15      275.82      300.95      5.62 o
  -7   1  15        6.26       11.93      3.02 o
  -6   1  15     3373.06     3233.21     20.31 o
  -5   1  15     2423.46     2468.93     15.94 o
  -4   1  15      834.17      830.72      8.73 o
  -3   1  15       95.25      110.80      3.80 o
  -2   1  15      989.49      949.05      8.52 o
  -1   1  15     3587.92     3610.70     22.19 o
   0   1  15     8642.24     8356.29     45.60 o
   1   1  15       78.84       98.58      4.91 o
   2   1  15     1734.81     1685.63     14.50 o
   3   1  15     1527.85     1708.11     17.42 o
   4   1  15       57.59       56.75      5.64 o
   5   1  15      939.92      885.11     15.26 o
   6   1  15     2251.93     2371.57     24.37 o
   7   1  15       53.40       75.48      6.33 o
   8   1  15     3786.65     3574.72     33.40 o
   9   1  15        2.95       15.35      6.05 o
  10   1  15      744.92      745.06     16.40 o
  11   1  15        6.67        1.45      6.42 o
  12   1  15      125.99      111.91      9.72 o
  13   1  15        4.17        0.00     10.04 o
 -14   2  15       43.63       56.77      4.58 o
 -13   2  15      264.90      244.99      6.23 o
 -12   2  15       81.49       86.20      4.49 o
 -11   2  15        6.67        0.00      3.05 o
 -10   2  15      364.31      434.71      6.19 o
  -9   2  15       74.76       70.97      3.56 o
  -8   2  15       18.05       31.86      4.02 o
  -7   2  15     2156.81     2296.65     16.75 o
  -6   2  15      142.30      127.59      3.90 o
  -5   2  15        2.24        0.00      2.86 o
  -4   2  15      901.33      878.53      8.10 o
  -3   2  15     5788.43     5994.52     32.52 o
  -2   2  15      331.40      304.94      6.81 o
  -1   2  15     1704.37     1735.02     12.95 o
   0   2  15      241.84      234.74      4.87 o
   1   2  15     1249.08     1283.74     11.74 o
   2   2  15        0.18        0.00      3.92 o
   3   2  15      327.19      307.17      7.66 o
   4   2  15      533.22      498.16     11.35 o
   5   2  15      123.33      102.02      6.64 o
   6   2  15     1049.12     1009.94     14.70 o
   7   2  15     1636.59     1645.87     19.68 o
   8   2  15       51.04       36.87      6.37 o
   9   2  15       40.83       17.72      6.13 o
  10   2  15      586.88      574.96     12.75 o
  11   2  15      720.58      749.14     19.03 o
  12   2  15      393.98      423.97     13.61 o
  13   2  15       35.13       20.69     10.75 o
 -14   3  15      554.47      611.24      9.64 o
 -13   3  15      160.52      172.90      5.88 o
 -12   3  15      694.27      671.95      9.51 o
 -11   3  15        2.41        0.00      3.57 o
 -10   3  15      681.40      659.28      8.87 o
  -9   3  15      233.53      234.09      5.63 o
  -8   3  15     2065.47     2208.99     16.38 o
  -7   3  15       79.09       78.65      3.68 o
  -6   3  15     3715.68     3503.52     22.76 o
  -5   3  15        2.62        0.00      3.13 o
  -4   3  15     1384.76     1235.60     11.12 o
  -3   3  15      208.31      199.84      5.29 o
  -2   3  15     2974.24     2867.23     18.63 o
  -1   3  15     1233.98     1311.62     11.80 o
   0   3  15     3356.54     3441.34     23.22 o
   1   3  15      461.55      504.47      8.35 o
   2   3  15     1632.71     1555.65     14.88 o
   3   3  15      998.67     1033.74     19.14 o
   4   3  15     1725.88     1716.50     19.51 o
   5   3  15       28.50       31.00      6.00 o
   6   3  15      205.83      216.97      8.21 o
   7   3  15      355.54      326.75      9.46 o
   8   3  15      479.47      457.46     11.19 o
   9   3  15        4.99        1.81      6.10 o
  10   3  15      765.61      725.67     14.13 o
  11   3  15       93.64       79.57     10.70 o
  12   3  15      657.92      677.85     16.80 o
  13   3  15        1.56        0.00      9.02 o
 -13   4  15      580.61      529.56      9.14 o
 -12   4  15       14.29        8.74      4.06 o
 -11   4  15      163.89      153.32      5.49 o
 -10   4  15      307.49      314.77      7.19 o
  -9   4  15      431.71      384.24      7.85 o
  -8   4  15      917.01      934.88     10.07 o
  -7   4  15        0.26        2.03      3.21 o
  -6   4  15      326.34      360.33      6.29 o
  -5   4  15       84.72       69.08      3.86 o
  -4   4  15     3493.20     3444.49     24.98 o
  -3   4  15        1.74        5.18      3.69 o
  -2   4  15      115.78      126.93      6.02 o
  -1   4  15      336.36      313.84      6.76 o
   0   4  15       80.55       81.12      4.81 o
   1   4  15      765.20      822.01     11.14 o
   2   4  15      203.22      194.03      6.16 o
   3   4  15      815.69      929.51     12.92 o
   4   4  15      787.37      817.22     13.40 o
   5   4  15      305.39      290.97      9.70 o
   6   4  15      629.66      618.99     12.33 o
   7   4  15     1307.34     1372.52     18.00 o
   8   4  15       37.71       30.29      6.56 o
   9   4  15      117.46      121.86      7.90 o
  10   4  15       69.36       56.98      9.01 o
  11   4  15      211.78      262.61     11.98 o
  12   4  15        1.15        0.00      8.28 o
 -13   5  15      138.62      139.63      7.41 o
 -12   5  15      523.46      512.87      9.14 o
 -11   5  15       33.06       36.90      4.89 o
 -10   5  15      659.67      675.89     10.62 o
  -9   5  15      261.25      233.60      7.90 o
  -8   5  15      194.89      189.28      5.33 o
  -7   5  15      464.51      450.58      7.22 o
  -6   5  15      177.00      155.88      4.97 o
  -5   5  15      220.83      252.24      7.19 o
  -4   5  15     1326.74     1457.27     14.52 o
  -3   5  15       39.91       15.02      4.27 o
  -2   5  15     2452.02     2497.00     21.24 o
  -1   5  15      247.58      235.33      5.87 o
   0   5  15     1211.76     1134.64     12.65 o
   1   5  15        2.52        0.00      5.53 o
   2   5  15     2789.43     2671.04     24.46 o
   3   5  15        0.01        0.00      5.67 o
   4   5  15     2645.06     2675.54     28.64 o
   5   5  15        3.37        1.26      5.54 o
   6   5  15      201.65      202.07      8.59 o
   7   5  15       24.53       17.15      6.24 o
   8   5  15      309.00      320.05      9.96 o
   9   5  15       25.79       15.77      7.80 o
  10   5  15     1045.09     1101.00     20.52 o
  11   5  15       27.67       15.43      8.62 o
  12   5  15      525.11      531.55     16.10 o
 -12   6  15       23.10       18.80      6.20 o
 -11   6  15      338.88      360.47      8.84 o
 -10   6  15       24.00       12.09      5.15 o
  -9   6  15      210.36      219.80      5.87 o
  -8   6  15        1.57        0.00      3.79 o
  -7   6  15       10.20        9.79      3.93 o
  -6   6  15      145.09      168.05      5.55 o
  -5   6  15       53.95       38.12      4.51 o
  -4   6  15      722.97      696.48     10.29 o
  -3   6  15      875.06      876.70     11.10 o
  -2   6  15       71.05       64.76      4.94 o
  -1   6  15        0.70        0.00      4.19 o
   0   6  15       20.26       10.81      4.79 o
   1   6  15       18.55       22.98      4.67 o
   2   6  15       18.32        4.71      4.80 o
   3   6  15      387.81      418.53      9.73 o
   4   6  15       45.49       38.09      5.86 o
   5   6  15       62.48       72.86      6.26 o
   6   6  15      113.87      152.47     11.13 o
   7   6  15     1107.08     1120.68     21.33 o
   8   6  15        8.84       20.42      7.13 o
   9   6  15       61.62       76.72      9.36 o
  10   6  15       55.77       53.99      9.24 o
  11   6  15       84.98      117.23     10.42 o
 -11   7  15        4.61        0.00      5.47 o
 -10   7  15      379.53      445.48      7.83 o
  -9   7  15      433.87      399.79      7.86 o
  -8   7  15      833.32      792.17     10.63 o
  -7   7  15        7.43        0.00      4.15 o
  -6   7  15      248.67      220.76      8.90 o
  -5   7  15     1240.86     1276.07     13.80 o
  -4   7  15     2556.81     2719.16     22.40 o
  -3   7  15      146.11      154.23      6.12 o
  -2   7  15     3573.82     3744.56     31.11 o
  -1   7  15      612.38      601.36     10.67 o
   0   7  15       34.82       21.17      5.15 o
   1   7  15       88.13       94.91      5.91 o
   2   7  15      503.09      520.37     10.95 o
   3   7  15      147.25      117.58      7.02 o
   4   7  15     1009.11      990.91     14.54 o
   5   7  15      734.24      715.87     14.06 o
   6   7  15      754.16      721.57     14.54 o
   7   7  15       91.34       61.13      9.15 o
   8   7  15      473.60      479.98     14.74 o
   9   7  15      104.27      115.39      9.96 o
  10   7  15      966.42      999.64     24.39 o
  -9   8  15        3.19        0.00      4.64 o
  -8   8  15        0.59        0.00      4.36 o
  -7   8  15       57.57       68.55      5.29 o
  -6   8  15        4.17        0.00      4.64 o
  -5   8  15       29.34        6.67      4.92 o
  -4   8  15        2.43       13.31      4.72 o
  -3   8  15      592.77      598.91     12.51 o
  -2   8  15      504.12      506.26     10.12 o
  -1   8  15        3.01        0.00      4.93 o
   0   8  15       15.68       22.79      6.45 o
   1   8  15      182.67      171.93      8.33 o
   2   8  15        5.60        0.31      6.34 o
   3   8  15        0.10        0.00      5.37 o
   4   8  15       60.90       52.04      7.12 o
   5   8  15       47.66       41.84      7.12 o
   6   8  15       17.13       15.02      7.47 o
   7   8  15       55.59       50.53      8.97 o
   8   8  15      131.63      138.76     12.09 o
  -7   9  15        3.51        0.00      4.83 o
  -6   9  15      377.57      371.49      8.69 o
  -5   9  15        9.36        9.58      5.67 o
  -4   9  15     1463.42     1535.94     17.62 o
  -3   9  15       76.87      109.92      6.69 o
  -2   9  15     1291.68     1308.83     17.77 o
  -1   9  15      556.60      554.73     13.33 o
   0   9  15      158.94      134.90      8.01 o
   1   9  15       95.11       70.60      7.73 o
   2   9  15      153.28      193.53      9.94 o
   3   9  15       85.65       88.88      9.46 o
   4   9  15     1475.59     1529.44     20.77 o
   5   9  15      356.98      324.93     11.90 o
   6   9  15      749.60      689.61     25.03 o
  -4  10  15       30.33       41.76      6.33 o
  -3  10  15       34.37       34.09      6.46 o
  -2  10  15      234.46      243.38      9.64 o
  -1  10  15       23.20        9.16      6.82 o
   0  10  15      315.95      337.83     12.72 o
   1  10  15       54.38       54.38      8.38 o
   2  10  15       58.48       84.19      9.91 o
   3  10  15      408.76      410.55     14.24 o
 -14   0  16      632.73      632.76     11.63 o
 -13   0  16      104.86      102.41      7.68 o
 -12   0  16     1021.53      990.32     14.28 o
 -11   0  16       75.87       80.94      5.63 o
 -10   0  16     2180.21     2280.97     25.28 o
  -9   0  16     3137.71     2936.08     29.18 o
  -8   0  16       15.53        7.55      4.59 o
  -7   0  16     2131.60     2026.11     22.01 o
  -6   0  16      661.79      648.99     11.26 o
  -5   0  16        1.84        0.00      4.18 o
  -4   0  16     5032.22     5010.40     39.48 o
  -3   0  16      311.26      320.09      7.63 o
  -2   0  16     1931.82     2079.40     20.14 o
  -1   0  16       12.36       16.87      4.23 o
   0   0  16      130.92      141.54      6.46 o
   1   0  16       27.18       50.22      6.80 o
   2   0  16     1955.10     1914.45     28.73 o
   3   0  16        0.02        0.00      7.05 o
   4   0  16     4142.87     3841.93     48.49 o
   5   0  16      499.66      493.02     15.66 o
   6   0  16      190.26      156.93     10.92 o
   7   0  16      716.79      723.05     24.43 o
   8   0  16     3279.31     3325.29     45.32 o
   9   0  16      379.82      366.90     14.93 o
  10   0  16     4046.60     3749.71     57.83 o
  11   0  16       64.42       63.63     10.85 o
  12   0  16      383.79      383.09     26.81 o
  13   0  16      392.86      381.89     23.88 o
 -14   1  16      122.31      127.55      4.64 o
 -13   1  16        4.92        8.74      3.41 o
 -12   1  16       34.30       31.73      3.70 o
 -11   1  16      137.25      124.33      5.11 o
 -10   1  16        7.27        7.68      3.43 o
  -9   1  16       39.47       27.01      3.50 o
  -8   1  16      164.40      213.01      5.03 o
  -7   1  16      107.60      106.58      4.07 o
  -6   1  16      317.98      279.44      5.74 o
  -5   1  16      196.19      202.86      4.67 o
  -4   1  16      230.16      205.42      4.44 o
  -3   1  16       65.03       60.09      3.66 o
  -2   1  16        5.40        0.00      3.19 o
  -1   1  16      766.98      779.20      8.37 o
   0   1  16       30.70       54.97      5.28 o
   1   1  16       37.98       60.58      4.22 o
   2   1  16      347.77      378.65      8.54 o
   3   1  16       70.94       56.21      5.75 o
   4   1  16      603.13      563.21     11.08 o
   5   1  16      131.71      129.92      7.21 o
   6   1  16       82.93       89.48      6.75 o
   7   1  16       48.09       71.66      6.96 o
   8   1  16      103.21      106.73      7.47 o
   9   1  16       17.51       20.85      6.85 o
  10   1  16      516.86      516.10     12.69 o
  11   1  16        6.23        1.20      6.71 o
  12   1  16        7.18        8.14      8.20 o
  13   1  16       19.37       19.03     11.42 o
 -13   2  16       12.69       19.36      3.39 o
 -12   2  16      827.24      837.92     10.90 o
 -11   2  16        3.56        0.00      3.12 o
 -10   2  16      485.00      478.16      6.98 o
  -9   2  16       85.16       61.63      3.74 o
  -8   2  16      902.68      888.20      9.39 o
  -7   2  16       65.75       57.78      3.82 o
  -6   2  16      464.54      498.82      6.75 o
  -5   2  16      550.27      549.41      7.17 o
  -4   2  16     4502.89     4616.60     28.09 o
  -3   2  16      683.83      716.29      8.53 o
  -2   2  16     8802.97     8825.81     48.05 o
  -1   2  16      450.27      433.52      6.70 o
   0   2  16     1499.75     1500.58     13.75 o
   1   2  16      562.62      677.92     11.15 o
   2   2  16      942.95      862.02     12.81 o
   3   2  16        0.96        0.00      5.20 o
   4   2  16      642.96      597.53     11.58 o
   5   2  16      185.42      187.28      9.27 o
   6   2  16      471.31      436.48     10.77 o
   7   2  16       25.61       13.67      5.82 o
   8   2  16      422.35      425.56     11.13 o
   9   2  16      134.67      122.92      8.25 o
  10   2  16     1838.95     1816.91     22.53 o
  11   2  16      628.19      668.54     18.51 o
  12   2  16      605.33      597.23     15.99 o
  13   2  16       88.62       68.17     12.22 o
 -13   3  16      288.50      324.69      7.45 o
 -12   3  16        2.90        2.64      4.19 o
 -11   3  16       88.04       60.98      3.58 o
 -10   3  16       10.92       13.85      3.39 o
  -9   3  16      130.08      117.79      4.44 o
  -8   3  16       14.79       12.24      3.52 o
  -7   3  16     1948.34     1981.35     17.66 o
  -6   3  16       81.68       78.09      4.13 o
  -5   3  16      158.00      175.58      4.84 o
  -4   3  16      347.54      332.41      6.32 o
  -3   3  16       10.07        8.92      3.34 o
  -2   3  16      817.02      825.08      9.32 o
  -1   3  16     1493.14     1476.51     13.00 o
   0   3  16       68.79       45.33      4.54 o
   1   3  16      881.60      854.06     10.91 o
   2   3  16     1952.37     1897.57     19.11 o
   3   3  16     2213.85     2357.77     24.13 o
   4   3  16      138.10      145.30      7.46 o
   5   3  16      698.65      650.00     12.65 o
   6   3  16      141.24      122.06      7.49 o
   7   3  16      497.50      496.36     11.65 o
   8   3  16      303.33      270.55     13.36 o
   9   3  16       11.66        5.58      6.70 o
  10   3  16      134.42      124.42      8.42 o
  11   3  16      109.15       87.49     10.20 o
  12   3  16       92.01       80.17      9.71 o
 -13   4  16      110.22      134.60      5.94 o
 -12   4  16      144.76      163.14      6.08 o
 -11   4  16        0.28        0.00      4.39 o
 -10   4  16     1011.75      980.30      9.93 o
  -9   4  16       14.32       14.20      3.54 o
  -8   4  16     1462.78     1455.76     13.91 o
  -7   4  16        7.55        2.59      3.77 o
  -6   4  16     1544.76     1540.71     14.64 o
  -5   4  16      422.57      418.59      7.90 o
  -4   4  16      668.78      621.45      9.42 o
  -3   4  16       77.08       63.64      4.61 o
  -2   4  16     1988.89     1973.93     17.97 o
  -1   4  16       22.00       19.51      4.17 o
   0   4  16     2551.80     2571.64     21.11 o
   1   4  16      247.18      285.66      6.98 o
   2   4  16      122.88       93.89      5.99 o
   3   4  16       30.68       12.35      5.64 o
   4   4  16     2684.39     2711.54     27.18 o
   5   4  16       14.80       24.56      5.98 o
   6   4  16     1389.10     1396.55     18.37 o
   7   4  16       19.43       19.97      6.30 o
   8   4  16      753.41      736.41     14.06 o
   9   4  16       10.30        2.62      6.43 o
  10   4  16      303.19      312.21     12.57 o
  11   4  16        1.33        0.54      8.30 o
  12   4  16      346.70      319.12     13.29 o
 -12   5  16       42.07       61.54      5.29 o
 -11   5  16      543.01      551.62     10.24 o
 -10   5  16        4.69        8.57      4.05 o
  -9   5  16      356.26      328.87      6.75 o
  -8   5  16      357.02      362.86      7.38 o
  -7   5  16     1520.83     1565.00     13.96 o
  -6   5  16        5.31        0.00      4.07 o
  -5   5  16        0.18        0.00      4.30 o
  -4   5  16      407.99      438.11      8.80 o
  -3   5  16        5.99        0.00      4.12 o
  -2   5  16        7.80        5.27      4.36 o
  -1   5  16       95.08       88.30      5.99 o
   0   5  16        1.16        0.00      4.15 o
   1   5  16       34.29       31.15      5.05 o
   2   5  16     1173.13     1109.01     16.33 o
   3   5  16     1081.38     1156.43     19.48 o
   4   5  16      114.00      105.51      7.60 o
   5   5  16       19.31       20.22      6.28 o
   6   5  16      614.45      650.87     13.53 o
   7   5  16       13.28       18.03      6.64 o
   8   5  16      615.04      619.56     13.57 o
   9   5  16      289.14      297.63     12.47 o
  10   5  16       13.53        0.00      8.02 o
  11   5  16        2.71        1.08      8.60 o
 -11   6  16       44.62       46.90      6.36 o
 -10   6  16       69.85       58.42      4.45 o
  -9   6  16      111.42      105.09      5.29 o
  -8   6  16      499.12      557.22     10.47 o
  -7   6  16      217.44      211.45      5.95 o
  -6   6  16      798.75      827.87     15.50 o
  -5   6  16        0.48        0.00      4.12 o
  -4   6  16     1535.70     1423.36     14.60 o
  -3   6  16      349.77      363.31      7.94 o
  -2   6  16     1669.15     1684.71     16.37 o
  -1   6  16       94.86      113.64      5.96 o
   0   6  16      776.13      829.19     11.96 o
   1   6  16     2422.52     2449.47     23.59 o
   2   6  16      454.19      437.73     10.75 o
   3   6  16      245.08      220.60      8.82 o
   4   6  16      238.46      251.71     10.00 o
   5   6  16     1003.29      929.20     15.04 o
   6   6  16     1522.10     1547.96     20.43 o
   7   6  16      208.36      223.10     10.93 o
   8   6  16     1011.43     1015.16     18.14 o
   9   6  16        3.68       14.10      8.42 o
  10   6  16      558.36      551.13     16.16 o
 -10   7  16       65.94       40.30      4.70 o
  -9   7  16       19.04       19.81      4.63 o
  -8   7  16       82.51       68.49      5.25 o
  -7   7  16      308.06      384.92      8.17 o
  -6   7  16      951.89      946.16     15.56 o
  -5   7  16        0.65        0.00      5.43 o
  -4   7  16       13.75       16.07      4.89 o
  -3   7  16      138.12       94.33      5.67 o
  -2   7  16      130.43      149.04      6.76 o
  -1   7  16        1.34        0.00      5.16 o
   0   7  16      198.70      223.13      8.60 o
   1   7  16      364.77      335.52      9.84 o
   2   7  16      432.48      421.02     10.25 o
   3   7  16       53.04       46.96      6.22 o
   4   7  16      180.54      157.51      7.84 o
   5   7  16        0.09        0.00      6.07 o
   6   7  16       94.35       87.08      8.35 o
   7   7  16       78.11       76.01      8.54 o
   8   7  16       69.84       68.89      9.41 o
   9   7  16       16.43        0.00      8.50 o
  -8   8  16      912.84      995.07     13.64 o
  -7   8  16       47.15       34.43      5.16 o
  -6   8  16     1230.17     1227.35     14.05 o
  -5   8  16       22.83       32.75      5.30 o
  -4   8  16      594.20      579.28     10.28 o
  -3   8  16      769.32      715.53     11.90 o
  -2   8  16      687.25      733.18     12.27 o
  -1   8  16       27.09       19.35      7.67 o
   0   8  16     1562.53     1621.98     20.18 o
   1   8  16       98.64       85.56      8.17 o
   2   8  16      323.20      285.92     10.63 o
   3   8  16       32.42       22.92      6.00 o
   4   8  16      328.54      349.88     10.86 o
   5   8  16        0.63        0.00      6.58 o
   6   8  16     1748.31     1779.50     24.70 o
   7   8  16       76.31       69.66     10.65 o
  -6   9  16       38.44       41.04      6.17 o
  -5   9  16       39.25       40.85      5.95 o
  -4   9  16        9.12        4.40      6.08 o
  -3   9  16      215.09      204.68      8.03 o
  -2   9  16        4.84        0.00      6.46 o
  -1   9  16       45.36       24.68      8.02 o
   0   9  16      535.32      529.20     13.69 o
   1   9  16       10.40       13.59      7.43 o
   2   9  16        0.35        0.08      7.13 o
   3   9  16      142.28      135.83     11.10 o
   4   9  16      113.17      128.32     10.40 o
   5   9  16       75.65       93.96      9.27 o
  -2  10  16      309.38      352.32     11.26 o
  -1  10  16        3.76       11.61      7.81 o
   0  10  16      271.21      305.37     12.65 o
   1  10  16       69.54       93.43      9.19 o
 -13   1  17      163.49      182.09      5.24 o
 -12   1  17      237.83      207.91      5.27 o
 -11   1  17      296.35      248.42      5.73 o
 -10   1  17     1056.65     1039.40     10.76 o
  -9   1  17      132.36      139.99      4.92 o
  -8   1  17     2212.62     2296.40     18.41 o
  -7   1  17      466.17      495.37      8.02 o
  -6   1  17      323.82      328.73      6.88 o
  -5   1  17       47.16       67.15      4.15 o
  -4   1  17      479.00      511.93      7.24 o
  -3   1  17      487.07      568.22      7.41 o
  -2   1  17     6588.30     6505.63     36.95 o
  -1   1  17      401.91      394.69      6.90 o
   0   1  17      166.10      172.49      6.63 o
   1   1  17     2141.23     2266.14     24.76 o
   2   1  17       58.79       67.16      6.22 o
   3   1  17     2307.19     2248.08     24.41 o
   4   1  17     2047.57     2178.00     23.76 o
   5   1  17      124.66      130.35      7.05 o
   6   1  17     2239.95     2129.17     23.44 o
   7   1  17      555.77      531.19     12.27 o
   8   1  17     1149.41     1051.18     17.39 o
   9   1  17       34.32       25.73      7.29 o
  10   1  17      995.30     1053.78     17.18 o
  11   1  17       28.08       32.77      7.30 o
  12   1  17     1318.06     1259.39     22.52 o
 -13   2  17       54.88       44.52      3.98 o
 -12   2  17      101.13      123.83      4.50 o
 -11   2  17       89.77       77.03      4.19 o
 -10   2  17        9.46        1.49      3.38 o
  -9   2  17        1.73        0.00      3.30 o
  -8   2  17       14.94       10.98      3.55 o
  -7   2  17      490.00      466.57      9.27 o
  -6   2  17      403.09      375.89      7.27 o
  -5   2  17       10.82        2.03      3.47 o
  -4   2  17      138.27      186.14      5.10 o
  -3   2  17       19.55       38.95      4.28 o
  -2   2  17      124.29      142.19      6.30 o
  -1   2  17       69.61       78.10      5.31 o
   0   2  17       82.15       91.80      5.53 o
   1   2  17     1669.22     1552.02     18.20 o
   2   2  17     3597.46     3517.75     29.90 o
   3   2  17        1.35        0.00      5.45 o
   4   2  17      904.63      913.37     14.25 o
   5   2  17      894.33      910.52     14.64 o
   6   2  17      776.17      779.33     13.75 o
   7   2  17       26.09        8.91      6.13 o
   8   2  17      401.88      378.02     11.05 o
   9   2  17      453.78      473.03     12.96 o
  10   2  17       93.69      137.23      8.62 o
  11   2  17       33.62       22.22      8.97 o
  12   2  17       29.48       17.16      8.50 o
 -12   3  17       72.69       68.40      6.17 o
 -11   3  17        1.36        0.00      3.55 o
 -10   3  17       99.14      124.51      4.64 o
  -9   3  17        3.58        3.23      3.74 o
  -8   3  17     2514.92     2492.84     19.57 o
  -7   3  17      116.22      113.84      4.88 o
  -6   3  17     3356.77     3204.69     22.99 o
  -5   3  17        3.90        2.02      3.58 o
  -4   3  17     1932.51     1901.56     16.59 o
  -3   3  17     1272.67     1289.77     13.16 o
  -2   3  17     3293.99     3234.77     22.55 o
  -1   3  17      385.49      321.27      7.28 o
   0   3  17     1212.89     1264.63     13.55 o
   1   3  17        7.90       13.35      5.13 o
   2   3  17      169.86      200.50      7.15 o
   3   3  17        2.45       11.67      5.63 o
   4   3  17      761.94      762.11     16.33 o
   5   3  17      397.04      395.10     10.33 o
   6   3  17     1043.67      995.09     15.83 o
   7   3  17        6.96        0.00      6.03 o
   8   3  17     1508.30     1419.42     19.60 o
   9   3  17        9.51        0.00      6.68 o
  10   3  17      841.64      878.11     17.15 o
  11   3  17      134.71      111.35     10.44 o
  12   3  17      421.62      416.16     14.47 o
 -12   4  17       34.26       28.56      4.41 o
 -11   4  17      439.58      418.05      7.52 o
 -10   4  17        1.59       10.03      4.10 o
  -9   4  17       14.48       19.50      4.37 o
  -8   4  17        0.08        0.00      4.62 o
  -7   4  17      827.52      836.99     10.96 o
  -6   4  17      230.35      239.98      6.50 o
  -5   4  17     1724.57     1806.08     16.82 o
  -4   4  17      961.41      878.67     11.41 o
  -3   4  17     2212.10     2241.35     19.94 o
  -2   4  17       28.21       13.11      5.93 o
  -1   4  17     4371.35     4300.05     31.42 o
   0   4  17     1376.86     1332.86     14.10 o
   1   4  17      132.01      140.49      6.67 o
   2   4  17      166.33      145.35      9.13 o
   3   4  17      259.98      264.97      8.84 o
   4   4  17      546.73      588.83     12.14 o
   5   4  17      985.34     1048.99     16.19 o
   6   4  17      282.89      330.00     10.13 o
   7   4  17      213.09      202.81      9.01 o
   8   4  17      134.30      118.16      8.29 o
   9   4  17      323.92      366.53     11.33 o
  10   4  17      114.48      102.78     10.13 o
  11   4  17       92.35       79.95     10.13 o
 -11   5  17       57.61       52.16      6.54 o
 -10   5  17      646.63      669.27      9.36 o
  -9   5  17       16.87        5.29      4.46 o
  -8   5  17      648.00      631.59      9.97 o
  -7   5  17       42.60       48.97      4.93 o
  -6   5  17      877.00      979.32     11.63 o
  -5   5  17      278.85      318.06      7.91 o
  -4   5  17     1543.74     1589.44     17.27 o
  -3   5  17       31.01       22.58      4.93 o
  -2   5  17        5.72        1.47      4.61 o
  -1   5  17        0.46        3.80      4.90 o
   0   5  17     1398.77     1371.66     16.57 o
   1   5  17       25.82       17.25      5.67 o
   2   5  17     1645.02     1632.26     19.80 o
   3   5  17      114.77       98.30      7.36 o
   4   5  17      843.76      849.61     14.83 o
   5   5  17      172.23      181.77      8.75 o
   6   5  17      932.24      946.68     19.73 o
   7   5  17       54.83       45.06      7.31 o
   8   5  17      814.60      822.57     17.53 o
   9   5  17       80.52       77.19      9.33 o
  10   5  17      667.74      709.63     17.54 o
 -10   6  17       40.91       39.77      4.94 o
  -9   6  17        0.82        3.07      5.11 o
  -8   6  17      341.89      387.57      8.49 o
  -7   6  17      205.19      164.07      6.17 o
  -6   6  17      656.83      613.45      9.81 o
  -5   6  17       75.80       83.51      5.45 o
  -4   6  17       74.48       74.12      5.41 o
  -3   6  17       37.53       15.83      4.81 o
  -2   6  17      283.18      264.86      9.50 o
  -1   6  17     1747.24     1766.02     19.38 o
   0   6  17       31.00       21.49      6.37 o
   1   6  17      262.69      264.36      8.39 o
   2   6  17      308.22      353.74     10.17 o
   3   6  17      384.78      361.37     11.02 o
   4   6  17        0.54        0.00      6.15 o
   5   6  17      185.66      209.65     11.80 o
   6   6  17        0.54       12.19      6.70 o
   7   6  17       42.60       26.63      7.35 o
   8   6  17       14.55        5.85      8.22 o
   9   6  17       24.19       47.20      9.47 o
  -9   7  17      171.38      191.18      7.34 o
  -8   7  17      140.30      105.48      5.98 o
  -7   7  17      182.00      167.99      6.60 o
  -6   7  17     1067.28     1170.74     13.63 o
  -5   7  17      229.85      262.98      7.35 o
  -4   7  17     2198.13     2287.94     21.42 o
  -3   7  17       52.07       37.90      5.72 o
  -2   7  17      620.83      586.20     11.06 o
  -1   7  17        0.35        6.12      5.66 o
   0   7  17      947.67      942.10     15.93 o
   1   7  17       19.48       22.86      7.41 o
   2   7  17     1370.39     1461.76     19.40 o
   3   7  17      306.20      289.71      9.24 o
   4   7  17      158.97      148.53      7.84 o
   5   7  17       22.45       22.11      7.46 o
   6   7  17      263.14      274.89     10.49 o
   7   7  17        9.56        0.00      7.27 o
   8   7  17      632.27      657.56     22.50 o
  -7   8  17        1.33        4.97      5.09 o
  -6   8  17      134.51      105.56      6.18 o
  -5   8  17        0.48        0.00      5.07 o
  -4   8  17      156.83      160.11      7.50 o
  -3   8  17      121.89      166.41      7.76 o
  -2   8  17       10.01        0.00      6.03 o
  -1   8  17        7.66        0.00      6.47 o
   0   8  17      261.39      234.62      9.31 o
   1   8  17      157.86      178.07      9.66 o
   2   8  17      105.54      108.08      8.53 o
   3   8  17       81.88       92.82      8.43 o
   4   8  17       27.13       11.65      7.17 o
   5   8  17      139.20      162.15      9.40 o
   6   8  17        5.46        5.00      8.69 o
  -5   9  17       10.93       19.84      6.08 o
  -4   9  17     1702.66     1749.09     19.63 o
  -3   9  17       86.78       93.16      7.43 o
  -2   9  17      290.49      285.89     10.76 o
  -1   9  17       24.98       11.42      6.98 o
   0   9  17      608.18      666.59     15.33 o
   1   9  17       66.94       76.59      8.62 o
   2   9  17      331.10      371.86     12.52 o
   3   9  17      554.97      570.03     16.75 o
   4   9  17      442.91      454.08     15.13 o
 -12   0  18      751.89      826.13     13.83 o
 -11   0  18       76.38       69.44      6.63 o
 -10   0  18     1039.53      990.74     15.07 o
  -9   0  18      131.54      107.11      9.36 o
  -8   0  18      184.30      145.71      7.36 o
  -7   0  18      132.33      150.26      7.18 o
  -6   0  18      448.83      492.01     11.13 o
  -5   0  18     3143.25     3199.92     32.64 o
  -4   0  18     1780.36     1777.35     19.83 o
  -3   0  18      266.19      206.65      7.34 o
  -2   0  18     2201.07     2156.23     23.19 o
  -1   0  18     1822.43     1776.64     22.10 o
   0   0  18     1357.84     1173.26     19.19 o
   1   0  18      588.97      499.13     15.28 o
   2   0  18      583.56      591.23     16.23 o
   3   0  18      218.63      241.36     11.80 o
   4   0  18        5.35        0.00      7.87 o
   5   0  18       65.94       78.38     10.98 o
   6   0  18      720.81      800.70     20.10 o
   7   0  18       97.84       79.97     10.71 o
   8   0  18     7136.99     6804.69     92.45 o
   9   0  18     1209.30     1115.93     25.20 o
  10   0  18      914.93      942.89     23.28 o
  11   0  18        2.86        0.00      9.43 o
 -12   1  18      147.42      147.61      5.09 o
 -11   1  18        2.86        0.00      3.62 o
 -10   1  18       36.52       59.04      4.29 o
  -9   1  18       58.32       59.55      4.24 o
  -8   1  18       66.35       79.83      4.83 o
  -7   1  18      301.27      318.09      6.57 o
  -6   1  18       93.67      103.12      4.69 o
  -5   1  18      329.12      351.60      7.39 o
  -4   1  18        4.50        9.28      3.60 o
  -3   1  18      183.98      168.52      4.73 o
  -2   1  18       10.25       17.89      3.83 o
  -1   1  18       55.08       33.41      4.27 o
   0   1  18      170.36      162.75      6.67 o
   1   1  18       17.28        8.22      4.87 o
   2   1  18      420.84      372.83      9.78 o
   3   1  18       74.67       84.12      6.74 o
   4   1  18      179.82      191.59      8.16 o
   5   1  18      109.39      134.56      8.18 o
   6   1  18      437.35      436.21     11.45 o
   7   1  18        6.72        0.00      6.56 o
   8   1  18        0.42        1.96      6.99 o
   9   1  18       19.41       13.39      7.25 o
  10   1  18      123.39      117.14      8.50 o
  11   1  18        1.75        5.90      7.12 o
 -12   2  18      278.66      311.99      7.19 o
 -11   2  18      325.49      329.07      7.08 o
 -10   2  18      283.65      274.27      6.83 o
  -9   2  18      464.45      404.70      7.58 o
  -8   2  18     1088.55     1035.83     11.45 o
  -7   2  18        7.58        0.00      3.85 o
  -6   2  18     2672.88     2682.92     21.63 o
  -5   2  18       54.08       57.84      5.10 o
  -4   2  18      808.47      825.13      9.70 o
  -3   2  18       39.39       30.20      4.22 o
  -2   2  18     1585.12     1567.55     14.40 o
  -1   2  18      255.49      293.90      7.47 o
   0   2  18     1319.79     1322.48     16.69 o
   1   2  18      258.48      249.02      7.90 o
   2   2  18     3377.34     3255.31     30.85 o
   3   2  18        0.64        8.51      5.78 o
   4   2  18      466.32      509.31     11.73 o
   5   2  18        5.26        0.00      6.27 o
   6   2  18      814.15      883.04     14.95 o
   7   2  18      181.41      184.24     10.87 o
   8   2  18     1621.58     1532.82     21.25 o
   9   2  18      270.96      266.76     10.20 o
  10   2  18      366.60      352.28     11.01 o
  11   2  18      197.67      177.94     11.48 o
 -12   3  18       55.79       52.73      4.92 o
 -11   3  18       28.00        7.70      3.86 o
 -10   3  18      427.44      493.64      8.16 o
  -9   3  18      430.62      410.49      7.85 o
  -8   3  18      174.31      168.59      5.52 o
  -7   3  18      456.44      439.16      8.43 o
  -6   3  18       36.67       41.91      4.93 o
  -5   3  18      221.08      202.78      6.74 o
  -4   3  18      249.13      262.55      6.59 o
  -3   3  18      300.16      339.89      7.41 o
  -2   3  18       16.90       10.07      5.00 o
  -1   3  18      877.07      870.39     11.27 o
   0   3  18        3.25        0.00      4.37 o
   1   3  18      294.65      333.27      8.85 o
   2   3  18       55.69       52.67      6.55 o
   3   3  18       61.63       72.99      6.77 o
   4   3  18       50.34       35.95      6.49 o
   5   3  18       89.39      106.33      7.88 o
   6   3  18      196.74      188.00      9.07 o
   7   3  18      203.27      195.36      9.15 o
   8   3  18      853.78      813.92     15.25 o
   9   3  18       22.20       10.01      7.10 o
  10   3  18       70.38       68.38      8.85 o
  11   3  18      326.86      305.40     13.33 o
 -11   4  18        1.93        0.00      4.12 o
 -10   4  18      782.76      827.83     10.76 o
  -9   4  18      284.27      281.40      7.04 o
  -8   4  18     2094.30     2191.93     20.16 o
  -7   4  18       23.98       20.59      4.80 o
  -6   4  18     2042.12     1980.31     19.01 o
  -5   4  18       40.44       42.50      5.01 o
  -4   4  18     1897.35     1924.20     18.33 o
  -3   4  18      377.80      382.06     10.14 o
  -2   4  18       10.99        7.74      4.85 o
  -1   4  18       41.57       21.89      5.17 o
   0   4  18        6.38        1.59      6.69 o
   1   4  18       26.77       23.17      5.44 o
   2   4  18     1383.55     1399.33     18.43 o
   3   4  18       31.60       19.85      6.20 o
   4   4  18     3531.95     3522.56     33.72 o
   5   4  18      177.03      175.26      8.60 o
   6   4  18     2382.69     2367.21     26.35 o
   7   4  18        1.71        0.00      6.46 o
   8   4  18      600.14      571.39     13.49 o
   9   4  18        5.95       10.58      7.12 o
  10   4  18      324.73      293.87     13.24 o
 -10   5  18       57.91       60.29      5.06 o
  -9   5  18      512.82      544.96      9.71 o
  -8   5  18       34.18       26.96      5.92 o
  -7   5  18      165.56      145.86      6.20 o
  -6   5  18      166.18      154.66      6.46 o
  -5   5  18       62.46       74.51      5.64 o
  -4   5  18       86.90       81.65      6.33 o
  -3   5  18       83.43       84.43      5.87 o
  -2   5  18       91.11      101.27      6.57 o
  -1   5  18     1252.54     1239.80     15.65 o
   0   5  18      133.79      125.18      7.87 o
   1   5  18       23.12       19.77      5.48 o
   2   5  18       42.26       34.89      6.49 o
   3   5  18      240.97      314.73     10.02 o
   4   5  18      454.12      469.29     11.91 o
   5   5  18      292.34      295.23     10.70 o
   6   5  18       57.90       67.02      7.75 o
   7   5  18      270.19      321.34     10.96 o
   8   5  18        0.03        0.00      6.78 o
   9   5  18      319.42      362.12     14.08 o
  -9   6  18       24.49        6.18      4.81 o
  -8   6  18      208.10      212.39      6.99 o
  -7   6  18        8.82        5.33      5.02 o
  -6   6  18      234.53      169.76      6.45 o
  -5   6  18      194.72      186.56      8.26 o
  -4   6  18     1443.90     1471.69     15.74 o
  -3   6  18        0.67        0.00      5.21 o
  -2   6  18     1461.76     1573.39     18.28 o
  -1   6  18      251.62      241.20      8.56 o
   0   6  18      113.21      124.89      8.33 o
   1   6  18      112.61      133.55     11.52 o
   2   6  18      326.07      341.37     11.68 o
   3   6  18       71.62       72.81      8.73 o
   4   6  18      940.07      938.94     16.10 o
   5   6  18       17.01       14.60      6.70 o
   6   6  18      353.70      326.58     12.99 o
   7   6  18        2.57        0.00      6.92 o
   8   6  18      527.93      568.05     16.57 o
  -8   7  18       23.33        9.35      5.16 o
  -7   7  18        0.28        0.00      4.87 o
  -6   7  18        8.58       12.33      5.08 o
  -5   7  18      100.46       61.98      5.61 o
  -4   7  18        1.64        4.45      5.77 o
  -3   7  18       46.12       48.17      7.56 o
  -2   7  18      112.73       95.57      7.01 o
  -1   7  18       84.30       63.99      7.93 o
   0   7  18      280.24      256.32      9.62 o
   1   7  18      563.65      621.67     14.42 o
   2   7  18      432.63      371.38     11.98 o
   3   7  18      123.61      143.77      8.89 o
   4   7  18      134.90      135.20      9.06 o
   5   7  18      117.90      114.11      8.68 o
   6   7  18       84.40       98.07      8.61 o
   7   7  18       39.61       28.46      8.34 o
  -6   8  18      303.71      278.49      7.97 o
  -5   8  18      787.77      736.77     12.62 o
  -4   8  18     1318.84     1406.70     17.16 o
  -3   8  18        0.09        0.00      6.05 o
  -2   8  18      937.95      960.88     23.12 o
  -1   8  18      284.18      270.12      9.95 o
   0   8  18      651.90      631.82     14.97 o
   1   8  18        0.88       14.55      7.52 o
   2   8  18       29.31       24.31      7.81 o
   3   8  18       55.16       36.65      9.57 o
   4   8  18     1116.33     1217.16     22.51 o
   5   8  18       45.29       44.13      8.40 o
  -2   9  18        1.59        0.00      7.18 o
  -1   9  18        4.93        2.26      7.81 o
   0   9  18        9.15        5.79      7.87 o
   1   9  18       23.17        0.69      8.00 o
 -12   1  19      480.28      519.93      8.41 o
 -11   1  19       48.87       36.98      4.29 o
 -10   1  19     1610.48     1701.49     14.93 o
  -9   1  19       28.42       27.50      4.43 o
  -8   1  19     1410.84     1340.67     13.58 o
  -7   1  19      212.33      187.62      5.83 o
  -6   1  19      388.00      398.90      9.28 o
  -5   1  19      614.78      662.03      9.68 o
  -4   1  19     2000.09     2000.72     17.85 o
  -3   1  19      424.59      445.24      8.96 o
  -2   1  19      115.10      142.06      6.66 o
  -1   1  19      605.83      632.63     10.91 o
   0   1  19      152.60      170.28      7.00 o
   1   1  19      916.95      923.07     14.51 o
   2   1  19     2790.16     2788.76     27.86 o
   3   1  19       37.36       30.46      6.24 o
   4   1  19     1496.51     1461.19     19.26 o
   5   1  19      719.10      706.73     15.61 o
   6   1  19      795.18      666.78     13.50 o
   7   1  19       23.24        0.00      6.82 o
   8   1  19     1801.44     1831.90     22.99 o
   9   1  19        2.67        0.00      6.87 o
  10   1  19     1096.58     1058.67     17.75 o
  11   1  19      118.90      147.27      9.55 o
 -11   2  19      118.95      103.48      5.44 o
 -10   2  19      104.77      114.77      5.21 o
  -9   2  19       61.08       50.61      4.69 o
  -8   2  19        3.35        6.74      4.13 o
  -7   2  19       11.95       13.54      4.28 o
  -6   2  19      312.86      292.99      6.85 o
  -5   2  19     1527.94     1507.27     16.33 o
  -4   2  19       73.12       58.08      4.84 o
  -3   2  19      245.97      276.84      7.75 o
  -2   2  19     1710.37     1670.60     18.25 o
  -1   2  19       81.66       83.64      5.81 o
   0   2  19      571.19      538.40     10.60 o
   1   2  19      648.10      677.78     12.76 o
   2   2  19      284.97      313.63      9.60 o
   3   2  19       79.89      101.06      7.31 o
   4   2  19       56.51       82.29      7.39 o
   5   2  19      456.86      464.81     11.70 o
   6   2  19      197.87      195.21      9.26 o
   7   2  19       92.48      101.82      8.14 o
   8   2  19       52.42       32.74      7.40 o
   9   2  19      281.08      251.89     10.44 o
  10   2  19       87.53       73.16      8.38 o
 -11   3  19        4.29        0.00      4.29 o
 -10   3  19      351.45      405.94      8.63 o
  -9   3  19      169.83      149.28      7.89 o
  -8   3  19      715.10      713.41     10.90 o
  -7   3  19       13.21        8.25      4.73 o
  -6   3  19     1206.86     1289.33     14.96 o
  -5   3  19      300.67      319.17      7.67 o
  -4   3  19     2053.94     2027.33     19.03 o
  -3   3  19      468.31      443.01      9.73 o
  -2   3  19     1070.54     1044.72     14.14 o
  -1   3  19       12.99       19.80      5.17 o
   0   3  19      345.04      359.31     10.12 o
   1   3  19      306.46      307.59      9.63 o
   2   3  19     2023.86     2035.50     23.11 o
   3   3  19        9.47        0.00      6.27 o
   4   3  19     2765.50     2705.41     28.37 o
   5   3  19     1070.47     1089.71     17.20 o
   6   3  19     1006.30      922.94     16.24 o
   7   3  19        7.00        0.00      6.62 o
   8   3  19      358.72      401.34     11.80 o
   9   3  19        0.58        0.14      7.93 o
  10   3  19      200.43      221.66     11.24 o
 -10   4  19        3.25        0.00      4.32 o
  -9   4  19        5.34        7.59      4.70 o
  -8   4  19        6.09        0.00      4.62 o
  -7   4  19      317.83      339.79      8.85 o
  -6   4  19      248.96      304.54      8.43 o
  -5   4  19        3.84       13.45      4.97 o
  -4   4  19      617.54      619.54     10.50 o
  -3   4  19      401.16      408.46      9.45 o
  -2   4  19      122.43      118.03      6.61 o
  -1   4  19      199.63      221.83      8.97 o
   0   4  19        1.24        0.00      5.39 o
   1   4  19       24.80       23.00      6.24 o
   2   4  19      462.03      422.52     11.01 o
   3   4  19     1296.78     1312.94     18.39 o
   4   4  19      188.97      206.10      9.39 o
   5   4  19       30.63       28.61      7.40 o
   6   4  19       34.78       38.05      7.26 o
   7   4  19      145.21      186.42      9.52 o
   8   4  19        2.08        4.10      6.90 o
   9   4  19      205.58      166.25     11.24 o
 -10   5  19      701.63      696.16     11.45 o
  -9   5  19       27.68       19.77      5.01 o
  -8   5  19     1021.85     1104.78     14.15 o
  -7   5  19        8.93        6.70      5.38 o
  -6   5  19      549.90      618.15     11.39 o
  -5   5  19        8.46        0.00      4.83 o
  -4   5  19      374.78      349.64      9.03 o
  -3   5  19       35.73       20.64      5.62 o
  -2   5  19      233.39      200.41      7.54 o
  -1   5  19        9.10        2.57      6.05 o
   0   5  19      374.78      380.88     11.09 o
   1   5  19      842.14      784.00     21.42 o
   2   5  19      538.74      533.68     12.38 o
   3   5  19       47.19       32.75      7.67 o
   4   5  19     1420.41     1449.66     19.81 o
   5   5  19       89.73       67.54      7.82 o
   6   5  19     2405.39     2377.45     29.26 o
   7   5  19        2.72        4.55      7.44 o
   8   5  19      391.46      425.90     12.44 o
  -8   6  19      186.10      173.81      7.00 o
  -7   6  19       17.88       26.77      5.93 o
  -6   6  19        1.99        0.00      5.04 o
  -5   6  19       59.26       47.00      5.94 o
  -4   6  19       73.04       45.75      6.22 o
  -3   6  19      392.65      479.63     10.88 o
  -2   6  19       61.81       89.44      7.51 o
  -1   6  19        1.32        8.33      6.91 o
   0   6  19       32.79       30.56      7.66 o
   1   6  19      103.90       91.05      9.05 o
   2   6  19       52.70       60.94      7.79 o
   3   6  19      104.97      128.58      8.30 o
   4   6  19       18.87       13.92      6.62 o
   5   6  19      286.64      324.72     10.90 o
   6   6  19       10.97        0.00      6.96 o
   7   6  19      159.96      187.61     13.00 o
  -7   7  19       65.96       31.24      5.79 o
  -6   7  19      514.93      560.36     10.81 o
  -5   7  19       13.11        1.15      5.59 o
  -4   7  19      199.13      164.21      7.93 o
  -3   7  19      280.65      268.90      8.70 o
  -2   7  19     1700.13     1707.52     21.41 o
  -1   7  19       54.35       59.73      7.28 o
   0   7  19     1479.30     1584.05     22.75 o
   1   7  19      551.96      534.21     14.14 o
   2   7  19      283.78      319.77     12.86 o
   3   7  19        0.19        2.68      7.12 o
   4   7  19      439.22      473.72     12.80 o
   5   7  19      316.39      301.69     10.82 o
   6   7  19      721.90      797.43     16.20 o
  -4   8  19        6.36        1.31      6.14 o
  -3   8  19      173.53      216.33      9.99 o
  -2   8  19        0.07        0.00      6.62 o
  -1   8  19        0.49        0.00      7.78 o
   0   8  19        2.25        0.00      7.45 o
   1   8  19        0.27        4.14      7.84 o
   2   8  19      100.51      115.39     11.34 o
   3   8  19        3.99        0.13      8.64 o
 -11   0  20       17.68       27.02      6.22 o
 -10   0  20     1152.66     1153.30     17.39 o
  -9   0  20      115.39      128.66      8.24 o
  -8   0  20     2099.81     2184.78     28.46 o
  -7   0  20        0.09        2.10      7.27 o
  -6   0  20       48.66       66.70      7.20 o
  -5   0  20       57.74       46.01      7.81 o
  -4   0  20       66.05       59.76      7.11 o
  -3   0  20       33.37       31.04      9.13 o
  -2   0  20       77.18       92.37      7.82 o
  -1   0  20      959.59      892.99     20.22 o
   0   0  20     1536.64     1491.34     30.14 o
   1   0  20        3.40        0.00      8.75 o
   2   0  20     2453.67     2230.35     44.32 o
   3   0  20       50.83       45.91     10.00 o
   4   0  20     2016.97     2015.07     33.67 o
   5   0  20       75.18       77.49     10.21 o
   6   0  20     1351.38     1301.72     38.08 o
   7   0  20      487.86      447.86     17.74 o
   8   0  20      252.88      277.22     14.60 o
   9   0  20      211.93      191.54     14.11 o
  10   0  20      365.13      363.28     19.55 o
 -11   1  20        3.71       12.86      4.55 o
 -10   1  20       22.59       17.98      4.45 o
  -9   1  20      203.08      196.70      6.28 o
  -8   1  20       20.44       11.40      4.43 o
  -7   1  20       18.67       11.65      4.51 o
  -6   1  20      117.97      112.49      5.79 o
  -5   1  20       45.91       46.75      5.23 o
  -4   1  20       38.15       27.91      5.37 o
  -3   1  20      283.25      300.17      7.90 o
  -2   1  20      608.94      590.49     11.59 o
  -1   1  20       13.29       12.43      5.07 o
   0   1  20       14.80       20.45      6.11 o
   1   1  20      290.19      272.85     10.18 o
   2   1  20       71.76      103.98      7.49 o
   3   1  20      404.72      443.97     11.62 o
   4   1  20      247.73      263.85      9.58 o
   5   1  20      193.25      188.39      8.96 o
   6   1  20        5.68        0.00      6.84 o
   7   1  20       65.39       57.81      7.76 o
   8   1  20        2.72        6.35      7.05 o
   9   1  20      210.44      214.77     10.33 o
  10   1  20       17.71        5.40      7.33 o
 -11   2  20        0.74        0.00      4.25 o
 -10   2  20      449.61      462.58      9.22 o
  -9   2  20      198.13      214.18      6.92 o
  -8   2  20      617.01      671.88     11.31 o
  -7   2  20      132.78      118.13      6.59 o
  -6   2  20      647.42      648.31     11.83 o
  -5   2  20      514.42      499.58     14.31 o
  -4   2  20      471.50      466.77     10.63 o
  -3   2  20      432.39      384.66      9.85 o
  -2   2  20      854.66      829.01     14.58 o
  -1   2  20      900.55      919.95     13.48 o
   0   2  20     1974.61     2034.06     22.86 o
   1   2  20       41.02       57.68      6.96 o
   2   2  20     1814.47     1848.63     24.50 o
   3   2  20      152.25      191.86     10.26 o
   4   2  20     2000.06     2034.20     23.99 o
   5   2  20       91.18       93.87      8.21 o
   6   2  20     2054.75     1954.76     23.80 o
   7   2  20      300.77      289.81     10.52 o
   8   2  20       67.35       60.26      7.81 o
   9   2  20       28.16       14.44      7.67 o
 -10   3  20        0.66        0.00      4.64 o
  -9   3  20      221.34      191.48      6.87 o
  -8   3  20       15.95        6.17      4.81 o
  -7   3  20        7.36        3.65      5.01 o
  -6   3  20        4.08        4.22      4.93 o
  -5   3  20      436.62      441.91     13.13 o
  -4   3  20       75.47       69.80      5.89 o
  -3   3  20       78.96       86.47      6.15 o
  -2   3  20       43.49       29.12      6.12 o
  -1   3  20        0.38        0.00      8.06 o
   0   3  20       78.17       64.27      6.58 o
   1   3  20      430.48      432.19     11.14 o
   2   3  20       41.58       44.58      9.09 o
   3   3  20       18.15        3.15      6.53 o
   4   3  20      122.98      145.78      9.53 o
   5   3  20      644.85      689.82     14.37 o
   6   3  20        0.28        0.00      6.79 o
   7   3  20       58.24       66.40      8.23 o
   8   3  20      350.87      312.53     11.27 o
   9   3  20      189.92      174.68      9.84 o
  -9   4  20       11.89        8.70      5.18 o
  -8   4  20     1094.81     1087.99     14.74 o
  -7   4  20        0.09        0.00      5.23 o
  -6   4  20     1184.66     1144.42     19.68 o
  -5   4  20       29.21       30.80      5.84 o
  -4   4  20      917.03      993.36     13.99 o
  -3   4  20        7.72        0.00      5.11 o
  -2   4  20      379.80      429.01     11.61 o
  -1   4  20       26.93        4.07      6.49 o
   0   4  20      680.85      644.41     15.54 o
   1   4  20      209.68      225.29      9.06 o
   2   4  20     1259.60     1247.20     17.98 o
   3   4  20       16.05        0.00      6.51 o
   4   4  20      572.22      578.25     19.78 o
   5   4  20      136.26      144.35      8.92 o
   6   4  20     1301.83     1229.83     19.01 o
   7   4  20        4.26        0.00      7.00 o
   8   4  20      901.90      884.46     16.76 o
  -8   5  20        1.38        0.00      5.16 o
  -7   5  20        0.22        4.77      5.35 o
  -6   5  20        0.96        0.00      5.42 o
  -5   5  20      367.53      410.04     10.38 o
  -4   5  20       74.96       80.71      7.58 o
  -3   5  20      154.18      142.37      7.19 o
  -2   5  20       41.02       22.81      6.87 o
  -1   5  20      238.12      257.65      9.98 o
   0   5  20        9.40        0.00      7.55 o
   1   5  20       84.47       82.91      9.09 o
   2   5  20      195.72      207.69      9.18 o
   3   5  20       10.60        9.57      7.03 o
   4   5  20        6.62        0.00      6.82 o
   5   5  20        0.13        0.00      7.04 o
   6   5  20      119.61      146.47      9.31 o
   7   5  20        2.09        0.00      7.24 o
  -7   6  20      498.24      458.97     10.28 o
  -6   6  20      709.07      756.51     12.76 o
  -5   6  20       14.56        2.58      5.71 o
  -4   6  20      606.82      688.10     12.16 o
  -3   6  20      331.19      333.75     10.16 o
  -2   6  20      385.21      411.36     11.92 o
  -1   6  20        0.12        0.00      6.34 o
   0   6  20      537.11      479.12     14.10 o
   1   6  20      115.04      107.97      9.86 o
   2   6  20     1412.53     1466.88     26.02 o
   3   6  20      232.15      192.50     10.21 o
   4   6  20      437.89      448.91     12.40 o
   5   6  20        3.11        0.00      6.70 o
   6   6  20       44.76       36.31      8.09 o
  -5   7  20      166.86      202.97      9.79 o
  -4   7  20       56.31       29.61      6.37 o
  -3   7  20       40.55       19.77      7.10 o
  -2   7  20        3.78        9.46      7.00 o
  -1   7  20        0.25       12.62      8.11 o
   0   7  20       95.61       87.30      9.56 o
   1   7  20        0.04        0.00      8.21 o
   2   7  20       14.27       11.61      7.69 o
   3   7  20        1.26        7.93      8.03 o
   4   7  20        0.24        3.67      8.88 o
 -10   1  21      545.21      516.46      9.33 o
  -9   1  21      491.25      461.36      9.54 o
  -8   1  21      562.47      574.85     10.39 o
  -7   1  21     1136.71     1185.34     15.12 o
  -6   1  21      600.11      696.84     12.46 o
  -5   1  21        1.22        0.00      5.26 o
  -4   1  21      499.56      499.26     11.68 o
  -3   1  21      147.38      152.39      9.59 o
  -2   1  21      247.27      227.04      9.07 o
  -1   1  21       91.54       67.27      6.94 o
   0   1  21     3354.99     3291.37     31.85 o
   1   1  21      219.68      174.57      8.66 o
   2   1  21     1718.94     1746.31     23.40 o
   3   1  21      767.61      748.72     15.24 o
   4   1  21      327.09      321.23     10.71 o
   5   1  21      250.56      249.32     10.32 o
   6   1  21      626.54      641.30     14.32 o
   7   1  21       44.26       31.23      7.46 o
   8   1  21      289.43      299.04     11.20 o
   9   1  21      123.89      119.28     10.40 o
 -10   2  21        0.14        0.00      4.81 o
  -9   2  21        6.99        4.56      5.12 o
  -8   2  21       33.09       27.77      7.69 o
  -7   2  21      120.73      112.15      7.05 o
  -6   2  21       85.44       76.80      6.43 o
  -5   2  21       42.05       51.53      6.11 o
  -4   2  21        4.20        1.94      5.94 o
  -3   2  21      151.95      162.39      8.15 o
  -2   2  21      119.54      110.63      7.93 o
  -1   2  21      145.78      143.30     13.79 o
   0   2  21      441.02      451.56     11.32 o
   1   2  21     1040.86     1025.49     16.38 o
   2   2  21        4.69       10.53      6.74 o
   3   2  21      266.93      279.74     10.20 o
   4   2  21      410.19      402.01     11.72 o
   5   2  21      592.48      632.37     14.27 o
   6   2  21      411.53      420.77     12.14 o
   7   2  21       19.91        0.00      7.00 o
   8   2  21        1.23        0.00      7.16 o
  -9   3  21       85.36       72.22      6.01 o
  -8   3  21      274.67      321.15      8.45 o
  -7   3  21        7.50        0.00      5.44 o
  -6   3  21     1258.88     1371.15     18.71 o
  -5   3  21       75.28       76.58      7.72 o
  -4   3  21     1468.32     1461.77     19.72 o
  -3   3  21        5.69        0.15      6.19 o
  -2   3  21      644.27      645.86     13.55 o
  -1   3  21       65.51       61.78      8.52 o
   0   3  21      782.07      741.56     16.59 o
   1   3  21      100.62       95.62      7.61 o
   2   3  21     1604.11     1640.21     21.12 o
   3   3  21       15.10       25.80      7.19 o
   4   3  21     2437.05     2387.48     26.87 o
   5   3  21        1.81        0.00      7.13 o
   6   3  21      990.94     1042.94     17.62 o
   7   3  21        3.67        3.31      7.08 o
   8   3  21       79.02       90.94     12.59 o
  -8   4  21        3.92        5.63      5.58 o
  -7   4  21        2.45        8.18      5.73 o
  -6   4  21       68.36       80.57      7.29 o
  -5   4  21       43.57       29.37      6.61 o
  -4   4  21        1.18        1.79      5.69 o
  -3   4  21       13.79        5.74      7.81 o
  -2   4  21      359.67      325.56     10.84 o
  -1   4  21        1.05        1.57      6.54 o
   0   4  21        9.54        0.00      7.06 o
   1   4  21      553.34      579.83     15.45 o
   2   4  21      403.24      400.43     11.38 o
   3   4  21      117.41      114.19      8.33 o
   4   4  21        0.01        0.00      6.64 o
   5   4  21       55.89       66.05      8.12 o
   6   4  21       21.88       37.42      7.97 o
   7   4  21      238.91      226.40     10.61 o
  -7   5  21        2.11        0.00      5.70 o
  -6   5  21      947.51      920.48     15.83 o
  -5   5  21       93.65       69.47      7.40 o
  -4   5  21     1181.19     1161.30     16.06 o
  -3   5  21      262.48      249.51      9.96 o
  -2   5  21      284.35      325.69     10.85 o
  -1   5  21       66.97       37.80      8.42 o
   0   5  21       54.25       38.93      8.43 o
   1   5  21       37.09       46.21      8.60 o
   2   5  21      894.05      860.28     19.24 o
   3   5  21       15.57       17.01      7.25 o
   4   5  21      739.11      755.76     15.36 o
   5   5  21        9.75        0.00      7.12 o
   6   5  21      252.96      272.25     11.12 o
  -5   6  21       37.38       46.89      7.13 o
  -4   6  21      121.96      124.43      9.60 o
  -3   6  21        0.06        0.00      7.06 o
  -2   6  21       36.17       16.54      8.21 o
  -1   6  21       55.16       22.03      8.42 o
   0   6  21       50.26       43.03      9.22 o
   1   6  21      154.58      173.02     11.13 o
   2   6  21       27.99       25.94      9.11 o
   3   6  21       72.55       79.13     10.03 o
   4   6  21        3.83        0.00      7.73 o
  -2   7  21     1132.90     1255.11     19.12 o
  -1   7  21      249.17      236.98     11.18 o
   0   7  21      642.82      655.97     15.90 o
   1   7  21       45.76       38.37      9.15 o
  -9   0  22       27.82       16.71      7.33 o
  -8   0  22      254.76      215.28     10.41 o
  -7   0  22      625.64      557.51     16.86 o
  -6   0  22      389.17      316.43     14.73 o
  -5   0  22      159.18      167.65     12.87 o
  -4   0  22     1272.26     1365.49     33.53 o
  -3   0  22     1629.92     1540.07     39.91 o
  -2   0  22      234.35      253.43     23.98 o
  -1   0  22     1542.68     1578.71     28.38 o
   0   0  22      929.73      874.06     21.30 o
   1   0  22       23.71       11.15     14.25 o
   2   0  22     2487.63     2473.05     51.11 o
   3   0  22      369.43      388.56     17.31 o
   4   0  22     1181.18     1260.57     26.79 o
   5   0  22       14.62        2.57      9.91 o
   6   0  22        4.94        0.00      9.84 o
   7   0  22       33.27       24.03     11.81 o
   8   0  22       54.53       75.68     12.51 o
  -9   1  22       56.27       52.71      6.34 o
  -8   1  22      138.24      152.39     11.60 o
  -7   1  22        0.87        4.93      5.74 o
  -6   1  22        2.83        3.90      6.07 o
  -5   1  22       39.08       12.85      6.75 o
  -4   1  22       23.71       16.82      7.78 o
  -3   1  22       18.82        5.13      7.61 o
  -2   1  22        9.15        8.13      8.44 o
  -1   1  22       42.96       46.78      8.30 o
   0   1  22        8.85       45.42      6.96 o
   1   1  22      212.23      185.44      9.13 o
   2   1  22       53.08       34.68      7.07 o
   3   1  22       10.90        0.00      6.64 o
   4   1  22        0.20        0.00      6.96 o
   5   1  22      107.68      105.69      8.70 o
   6   1  22        1.34        0.00      7.12 o
   7   1  22       88.55       94.07      8.65 o
  -8   2  22      424.76      409.87     10.56 o
  -7   2  22       12.57        1.33      5.89 o
  -6   2  22      393.50      369.49     10.83 o
  -5   2  22       94.83       88.16      8.21 o
  -4   2  22      615.30      659.38     24.18 o
  -3   2  22      458.19      498.61     14.92 o
  -2   2  22     1043.07     1091.73     25.24 o
  -1   2  22      189.95      204.14     10.53 o
   0   2  22     2237.12     2166.87     26.48 o
   1   2  22      107.38      101.88      8.06 o
   2   2  22     1374.57     1398.19     19.61 o
   3   2  22       30.73       24.97      7.34 o
   4   2  22      830.88      810.51     15.69 o
   5   2  22        1.84        0.00      7.73 o
   6   2  22      378.11      387.97     11.82 o
   7   2  22        8.58        6.32      7.36 o
  -8   3  22       38.56       58.18      7.15 o
  -7   3  22       88.02      102.34      7.94 o
  -6   3  22       79.31       92.07      7.45 o
  -5   3  22        2.37        2.85      6.37 o
  -4   3  22        9.34       15.23      9.68 o
  -3   3  22      133.61      188.35     11.22 o
  -2   3  22        5.87        0.00      7.36 o
  -1   3  22      406.34      404.34     18.30 o
   0   3  22        0.19        0.00      7.74 o
   1   3  22        3.22        5.35      7.13 o
   2   3  22        6.50        9.55      6.77 o
   3   3  22       50.09       44.73      7.92 o
   4   3  22       30.89       54.69      9.76 o
   5   3  22        3.46        4.59      7.35 o
   6   3  22       12.50       19.16      7.67 o
  -7   4  22      158.59      144.43      8.30 o
  -6   4  22     1079.85     1096.90     23.99 o
  -5   4  22        1.80        0.00      6.59 o
  -4   4  22      809.27      824.10     18.34 o
  -3   4  22        0.03        0.00      6.49 o
  -2   4  22      650.61      626.66     14.36 o
  -1   4  22       14.67        1.20      7.64 o
   0   4  22      488.47      523.71     14.94 o
   1   4  22       62.13       87.39      9.67 o
   2   4  22      271.10      268.45     15.25 o
   3   4  22        8.88       16.23      7.53 o
   4   4  22      822.48      796.93     15.87 o
   5   4  22      103.00      115.76      9.18 o
   6   4  22      695.67      678.19     15.29 o
  -5   5  22       77.50       76.38      7.84 o
  -4   5  22       53.77       30.47      8.93 o
  -3   5  22      151.14      176.58      9.43 o
  -2   5  22       86.65       47.54      9.21 o
  -1   5  22      208.59      215.23     11.67 o
   0   5  22        8.17        0.00      8.11 o
   1   5  22       40.93       35.43      9.09 o
   2   5  22      121.14      118.73     11.70 o
   3   5  22      172.19      172.66     15.54 o
   4   5  22      100.58      129.19      9.35 o
  -3   6  22        7.22        3.99      7.47 o
  -2   6  22      418.40      366.24     13.69 o
  -1   6  22       18.12        5.10      8.80 o
   0   6  22      338.09      383.91     13.91 o
   1   6  22       40.21        0.00      8.69 o
   2   6  22      467.59      484.03     15.61 o
  -7   1  23       52.60       40.58      7.67 o
  -6   1  23     1296.50     1266.07     33.25 o
  -5   1  23       30.30       13.95      8.76 o
  -4   1  23      979.86      929.33     19.53 o
  -3   1  23       23.88        8.76      9.68 o
  -2   1  23      838.13      893.15     22.21 o
  -1   1  23      203.00      173.05     10.21 o
   0   1  23      726.17      750.61     15.82 o
   1   1  23      296.95      325.39     11.62 o
   2   1  23      771.08      808.33     15.62 o
   3   1  23      547.09      537.00     13.64 o
   4   1  23      305.39      321.00     11.27 o
   5   1  23      119.31       87.94      8.54 o
   6   1  23       62.61       70.74      8.71 o
  -7   2  23        9.88       14.73      6.88 o
  -6   2  23       73.91       67.61      8.93 o
  -5   2  23       23.98       21.01      8.39 o
  -4   2  23        6.74       15.20      7.98 o
  -3   2  23       45.78       35.71     10.21 o
  -2   2  23       24.88       30.29      8.86 o
  -1   2  23       32.58       48.57      8.94 o
   0   2  23      245.45      307.03     12.37 o
   1   2  23        1.64        6.47      7.47 o
   2   2  23       64.70       86.64      8.15 o
   3   2  23        8.77       14.69      7.24 o
   4   2  23       28.86       36.00      7.81 o
   5   2  23        2.47        0.00      8.20 o
   6   2  23       24.44       36.13      8.01 o
  -6   3  23      866.55      850.52     19.04 o
  -5   3  23      215.41      213.22     13.38 o
  -4   3  23      285.42      289.82     12.49 o
  -3   3  23        0.39        0.00      8.22 o
  -2   3  23      640.80      655.74     16.19 o
  -1   3  23       14.51       24.25      8.59 o
   0   3  23     1380.77     1353.57     22.93 o
   1   3  23      148.16      121.78     10.25 o
   2   3  23      829.79      899.30     17.73 o
   3   3  23       68.34       62.16      8.38 o
   4   3  23      813.63      866.42     16.63 o
   5   3  23       16.84       12.59      8.00 o
  -5   4  23      455.65      504.38     15.66 o
  -4   4  23        5.09        9.47      9.27 o
  -3   4  23       41.43       42.17      9.07 o
  -2   4  23      143.48      131.05     10.16 o
  -1   4  23       10.58        9.03      8.34 o
   0   4  23       59.09       76.90      9.67 o
   1   4  23      243.19      257.41     12.35 o
   2   4  23       65.36       84.42      9.96 o
   3   4  23      204.69      237.02     15.47 o
   4   4  23       19.92       21.15      7.86 o
  -2   5  23      236.34      238.58     11.80 o
  -1   5  23       51.11       25.61      9.08 o
   0   5  23      535.33      481.84     15.26 o
   1   5  23       29.84       32.59     10.75 o
  -5   0  24      109.07       63.13     15.96 o
  -4   0  24      431.31      416.65     23.94 o
  -3   0  24      407.61      448.18     28.22 o
  -2   0  24      255.02      214.18     40.92 o
  -1   0  24      263.98      215.08     19.43 o
   0   0  24      306.43      364.88     18.96 o
   1   0  24       88.68       43.62     13.03 o
   2   0  24      471.23      551.03     19.87 o
   3   0  24       76.98       70.10     12.22 o
   4   0  24      361.26      317.54     16.52 o
  -5   1  24      198.31      227.72     14.28 o
  -4   1  24        9.92       22.26     10.59 o
  -3   1  24       25.63       29.96     10.75 o
  -2   1  24       11.55        0.00      9.68 o
  -1   1  24       33.10       27.50     11.07 o
   0   1  24       13.21        9.05      8.27 o
   1   1  24        6.19        0.00      7.69 o
   2   1  24      154.50      184.24      9.81 o
   3   1  24        1.63        0.00      7.22 o
   4   1  24        5.31        0.00      7.67 o
  -5   2  24        1.44        0.00      8.09 o
  -4   2  24      272.49      256.99     18.94 o
  -3   2  24      222.22      260.90     14.79 o
  -2   2  24      381.58      423.10     17.08 o
  -1   2  24       29.37       18.97     10.64 o
   0   2  24      779.97      838.59     18.50 o
   1   2  24       32.14       32.86      9.20 o
   2   2  24      827.74      882.63     26.78 o
   3   2  24        5.51       14.23      7.99 o
  -4   3  24        6.62       12.37      8.84 o
  -3   3  24      296.55      312.02     20.16 o
  -2   3  24       13.64       14.94     10.55 o
  -1   3  24      113.20      149.30     10.61 o
   0   3  24       91.27       84.30     11.57 o
   1   3  24       54.52       64.99      9.86 o
   2   3  24       16.28       31.29      9.48 o
  -1   1  25        0.19        0.00     12.63 o
   0   1  25      804.58      790.83     22.73 o
 
